# Supplementary material for: Identification of polymorphic SVA retrotransposons using a mobile element scanning method for SVA (ME-Scan-SVA)
Source: Mob DNA. 2016 Jul 30;7:15. doi: 10.1186/s13100-016-0072-x (PMC4967303; doi:10.1186/s13100-016-0072-x)
Supplement: Additional file 1: Table S1. — Number of passed filter reads in each sample. (XLSX 16 kb) [file 13100_2016_72_MOESM1_ESM.xlsx]

## Sheet: ReadCount
Table S1: Number of passed filter reads in each sample
Relaxed
individuals	num_read	R1_pass_count	R1_pass_%	R2_mapped	R2_pass_count	R2_pass_%	both_R1_R2_pass	both_R1_R2_pass_%
NA12872	6907989	6484530	93.87	6851893	5688208	82.3425	5323967	77.0697
NA12873	6230302	5848252	93.8679	6188951	5251360	84.2874	4921568	78.9941
NA12864	9427522	8861958	94.0009	9353438	7900851	83.8062	7408206	78.5806
NA12874	1817272	1708023	93.9883	1798077	1510666	83.1282	1417678	78.0113
NA12875	8874976	8332217	93.8844	8809965	7388309	83.2488	6927933	78.0614
NA12865	5955798	5591300	93.8799	5906759	4909844	82.4381	4594033	77.1355
NA12891	6298095	5929478	94.1472	6238044	5232288	83.0773	4910130	77.9621
NA12892	7649468	7176903	93.8223	7587840	6428702	84.0412	6020492	78.7047
NA12878	7903893	7422900	93.9145	7845141	6647133	84.0995	6233371	78.8646
NA18501	4668288	4379034	93.8039	4633757	3906463	83.6808	3656981	78.3367
NA18502	7211318	6757853	93.7118	7150407	6021980	83.5073	5635561	78.1488
NA18500	3904465	3658967	93.7124	3868226	3221365	82.5046	3010637	77.1075
NA18504	4040341	3783115	93.6336	4008168	3406583	84.3142	3180737	78.7245
NA18505	5369386	5032584	93.7274	5331848	4533406	84.4306	4238116	78.9311
NA18503	3965434	3730366	94.0721	3934948	3278286	82.6716	3076200	77.5754
NA18507	4494614	4219515	93.8794	4459039	3766935	83.81	3525723	78.4433
NA18508	19651481	18460644	93.9402	19507767	16342656	83.1625	15331278	78.0159
NA18506	3148532	2954190	93.8275	3114271	2603811	82.6992	2437706	77.4236
NA18517	11803828	11057745	93.6793	11723248	9900697	83.877	9255936	78.4147
NA18515	13806359	12931937	93.6665	13704862	11541315	83.5942	10785952	78.1231
NA18521	9770943	9154496	93.691	9665534	8139871	83.3069	7615263	77.9379
total_read	152900304	143476007	93.8438	151682183	127620729	83.4299	119507468	78.1222
Stringent
individuals	num_read	R1_pass_count	R1_pass_%	R2_mapped	R2_pass_count	R2_pass_%	both_R1_R2_pass	both_R1_R2_pass_%
NA12872	6907989	1226548	17.7555	6851893	5688208	82.3425	996347	14.4231
NA12873	6230302	1075544	17.2631	6188951	5251360	84.2874	888442	14.26
NA12864	9427522	1698136	18.0125	9353438	7900851	83.8062	1408063	14.9357
NA12874	1817272	324623	17.8632	1798077	1510666	83.1282	258241	14.2104
NA12875	8874976	1545879	17.4184	8809965	7388309	83.2488	1246695	14.0473
NA12865	5955798	1002924	16.8395	5906759	4909844	82.4381	796632	13.3757
NA12891	6298095	1108539	17.6012	6238044	5232288	83.0773	888349	14.105
NA12892	7649468	1353546	17.6946	7587840	6428702	84.0412	1141873	14.9275
NA12878	7903893	1407139	17.8031	7845141	6647133	84.0995	1166692	14.761
NA18501	4668288	814511	17.4477	4633757	3906463	83.6808	680982	14.5874
NA18502	7211318	1246381	17.2837	7150407	6021980	83.5073	1030273	14.2869
NA18500	3904465	693843	17.7705	3868226	3221365	82.5046	562944	14.418
NA18504	4040341	718357	17.7796	4008168	3406583	84.3142	600276	14.8571
NA18505	5369386	946568	17.629	5331848	4533406	84.4306	792313	14.7561
NA18503	3965434	735868	18.5571	3934948	3278286	82.6716	602037	15.1821
NA18507	4494614	769288	17.1158	4459039	3766935	83.81	652777	14.5235
NA18508	19651481	3506377	17.8428	19507767	16342656	83.1625	2884470	14.6781
NA18506	3148532	562746	17.8733	3114271	2603811	82.6992	469464	14.9106
NA18517	11803828	2027355	17.1754	11723248	9900697	83.877	1699446	14.3974
NA18515	13806359	2441872	17.6866	13704862	11541315	83.5942	2032488	14.7214
NA18521	9770943	1718050	17.5833	9665534	8139871	83.3069	1420477	14.5378
total_read	152900304	26924094	17.6188	151682183	127620729	83.4299	22219281	14.5191
