# Supplementary material for: Identification of polymorphic SVA retrotransposons using a mobile element scanning method for SVA (ME-Scan-SVA)
Source: Mob DNA. 2016 Jul 30;7:15. doi: 10.1186/s13100-016-0072-x (PMC4967303; doi:10.1186/s13100-016-0072-x)
Supplement: Additional file 3: — Polymorphic SVA candidate loci with relaxed SVA Read cutoff. (TXT 89 kb) [file 13100_2016_72_MOESM3_ESM.txt]

##fileformat=VCFv4.2
##source=MEScan
##reference=hg19
##INFO=<ID=SVTYPE,Number=1,Type=String,Description="Type of structural variant">
##INFO=<ID=POLARITY,Number=1,Type=String,Description="Orientation of insertion">
##FORMAT=<ID=GT,Number=1,Type=String,Description="Genotype">
##FORMAT=<ID=TPM,Number=1,Type=Float,Description="Tag Per Million read">
##FORMAT=<ID=UR,Number=1,Type=Integer,Description="Number of unique read">
##ALT=<ID=INS:ME:SVA,Description="Insertion of SVA element">
##ALT=<ID=INS:ME:L1HS,Description="Insertion of L1HS element">
##ALT=<ID=INS:ME:AluYb8,Description="Insertion of AluYb8 element">
#CHROM	POS	ID	REF	ALT	QUAL	FILTER	INFO	FORMAT	NA12864	NA12865	NA12872	NA12873	NA12874	NA12875	NA12878	NA12891	NA12892	NA18500	NA18501	NA18502	NA18503	NA18504	NA18505	NA18506	NA18507	NA18508	NA18515	NA18517	NA18521
1	7661958	.	C	INS:ME:SVA	.	PASS	SVTYPE=SVA;POLARITY=+	GT:TPM:UR	1/.:7.4:29	1/.:9.8:24	1/.:9.6:27	1/.:6.5:20	1/.:7.8:6	1/.:10.0:41	1/.:5.5:20	1/.:5.0:14	1/.:10.0:29	1/.:7.0:11	./.	1/.:8.0:28	1/.:9.9:18	1/.:9.2:17	1/.:12.8:31	1/.:6.7:10	1/.:5.6:14	1/.:10.3:57	1/.:7.5:47	1/.:9.7:30	1/.:9.6:34
1	10088483	.	T	INS:ME:SVA	.	PASS	SVTYPE=SVA;POLARITY=-	GT:TPM:UR	1/.:194.8:243	1/.:188.8:173	1/.:103.5:156	1/.:180.6:174	1/.:84.0:33	1/.:149.5:189	1/.:120.3:177	1/.:142.5:158	1/.:170.5:211	1/.:158.0:99	1/.:146.5:128	1/.:159.0:202	1/.:104.7:85	1/.:139.2:103	1/.:80.3:91	1/.:186.9:91	1/.:163.5:117	1/.:152.0:413	1/.:187.5:334	1/.:206.1:287	1/.:141.7:211
1	16329353	.	T	INS:ME:SVA	.	PASS	SVTYPE=SVA;POLARITY=-	GT:TPM:UR	./.	./.	./.	./.	./.	./.	1/.:635.4:145	./.	1/.:801.4:145	./.	./.	./.	./.	./.	./.	./.	./.	./.	1/.:15.4:16	./.	./.
1	28688036	.	T	INS:ME:SVA	.	PASS	SVTYPE=SVA;POLARITY=-	GT:TPM:UR	./.	./.	./.	./.	./.	./.	./.	./.	./.	./.	./.	./.	./.	./.	1/.:159.0:46	./.	./.	./.	./.	./.	1/.:183.3:67
1	35147554	.	T	INS:ME:SVA	.	PASS	SVTYPE=SVA;POLARITY=+	GT:TPM:UR	./.	./.	./.	./.	./.	./.	./.	./.	./.	./.	./.	./.	./.	./.	./.	1/.:135.2:8	./.	./.	./.	./.	./.
1	36442810	.	T	INS:ME:SVA	.	PASS	SVTYPE=SVA;POLARITY=-	GT:TPM:UR	./.	./.	./.	./.	1/.:342.0:35	./.	./.	./.	./.	./.	./.	./.	./.	./.	./.	./.	./.	./.	./.	./.	./.
1	39295610	.	T	INS:ME:SVA	.	PASS	SVTYPE=SVA;POLARITY=-	GT:TPM:UR	./.	./.	./.	./.	./.	./.	./.	./.	./.	1/.:303.0:49	1/.:253.8:54	1/.:328.5:86	./.	./.	./.	./.	./.	./.	./.	./.	./.
1	40273392	.	C	INS:ME:SVA	.	PASS	SVTYPE=SVA;POLARITY=-	GT:TPM:UR	1/.:6.0:33	1/.:4.7:18	1/.:7.0:28	1/.:6.1:23	./.	1/.:6.1:27	1/.:5.7:29	1/.:6.3:18	./.	1/.:9.0:19	1/.:4.1:13	./.	./.	1/.:4.2:12	1/.:8.8:25	1/.:7.1:11	1/.:4.7:15	1/.:5.8:67	1/.:6.2:44	1/.:4.8:35	./.
1	45581723	.	G	INS:ME:SVA	.	PASS	SVTYPE=SVA;POLARITY=+	GT:TPM:UR	1/.:547.2:283	1/.:618.8:193	1/.:485.7:196	1/.:756.8:219	1/.:659.0:57	1/.:532.5:257	1/.:642.8:254	1/.:429.5:189	1/.:536.3:228	1/.:316.7:110	1/.:841.0:136	1/.:742.8:230	1/.:747.9:171	1/.:783.4:148	1/.:674.8:189	1/.:884.6:130	1/.:530.4:148	1/.:595.9:483	1/.:585.3:360	1/.:495.4:310	1/.:530.1:266
1	45713214	.	A	INS:ME:SVA	.	PASS	SVTYPE=SVA;POLARITY=-	GT:TPM:UR	1/.:245.6:189	1/.:166.9:115	1/.:246.6:131	1/.:149.6:114	1/.:229.1:35	1/.:141.9:137	1/.:153.3:151	1/.:183.7:124	1/.:188.9:126	1/.:199.8:89	1/.:214.5:109	1/.:186.0:142	1/.:193.6:81	1/.:185.6:85	1/.:154.0:97	1/.:178.9:67	1/.:407.7:114	1/.:176.6:307	1/.:168.3:215	1/.:195.0:185	1/.:135.3:170
1	50340366	.	A	INS:ME:SVA	.	PASS	SVTYPE=SVA;POLARITY=-	GT:TPM:UR	./.	./.	./.	./.	1/.:269.2:5	./.	./.	./.	./.	./.	./.	./.	./.	./.	./.	./.	./.	./.	./.	./.	./.
1	51417851	.	C	INS:ME:SVA	.	PASS	SVTYPE=SVA;POLARITY=-	GT:TPM:UR	1/.:303.7:196	1/.:358.1:143	1/.:330.4:148	1/.:386.3:137	1/.:219.1:35	1/.:347.2:207	1/.:302.0:145	1/.:187.4:130	1/.:315.4:152	1/.:396.3:98	1/.:291.6:95	1/.:282.5:152	1/.:290.0:98	1/.:428.9:115	1/.:427.2:152	1/.:295.1:70	1/.:307.7:105	1/.:279.9:339	1/.:306.8:255	1/.:422.9:239	1/.:330.2:186
1	54401122	.	T	INS:ME:SVA	.	PASS	SVTYPE=SVA;POLARITY=+	GT:TPM:UR	./.	./.	./.	./.	./.	./.	./.	./.	./.	./.	./.	./.	./.	./.	./.	1/.:29.2:16	./.	1/.:26.8:61	./.	./.	./.
1	63751539	.	C	INS:ME:SVA	.	PASS	SVTYPE=SVA;POLARITY=-	GT:TPM:UR	./.	./.	./.	./.	./.	./.	./.	./.	./.	./.	./.	./.	./.	./.	./.	./.	./.	./.	./.	./.	1/.:102.4:14
1	63938210	.	T	INS:ME:SVA	.	PASS	SVTYPE=SVA;POLARITY=-	GT:TPM:UR	1/.:7.2:38	1/.:9.0:28	./.	1/.:9.4:28	1/.:10.0:10	1/.:4.5:23	1/.:6.0:29	1/.:6.3:26	1/.:8.4:29	1/.:7.2:15	1/.:9.7:23	1/.:10.5:30	1/.:6.6:15	1/.:5.7:17	1/.:4.1:14	1/.:9.6:12	1/.:8.1:17	1/.:7.5:62	1/.:6.1:38	1/.:5.4:32	1/.:6.9:32
1	91496419	.	T	INS:ME:SVA	.	PASS	SVTYPE=SVA;POLARITY=-	GT:TPM:UR	./.	1/.:53.8:24	./.	./.	./.	./.	./.	./.	./.	./.	./.	./.	./.	./.	./.	./.	./.	./.	./.	./.	./.
1	109792611	.	G	INS:ME:SVA	.	PASS	SVTYPE=SVA;POLARITY=-	GT:TPM:UR	./.	./.	./.	./.	./.	./.	./.	./.	./.	./.	./.	./.	./.	./.	./.	./.	./.	./.	./.	1/.:96.0:11	./.
1	112182028	.	T	INS:ME:SVA	.	PASS	SVTYPE=SVA;POLARITY=+	GT:TPM:UR	./.	./.	./.	1/.:57.5:60	./.	1/.:131.8:149	1/.:116.6:121	./.	1/.:68.3:74	./.	1/.:4.7:12	./.	1/.:66.1:37	1/.:158.9:42	./.	./.	./.	./.	./.	./.	./.
1	145667150	.	T	INS:ME:SVA	.	PASS	SVTYPE=SVA;POLARITY=-	GT:TPM:UR	1/.:236.2:121	1/.:128.0:70	1/.:87.7:81	1/.:47.7:56	1/.:16.1:8	1/.:159.9:90	1/.:66.9:66	1/.:138.0:55	1/.:176.5:85	1/.:262.4:55	1/.:90.4:49	1/.:168.8:88	1/.:112.8:47	1/.:174.1:71	1/.:147.6:64	1/.:409.4:42	1/.:274.3:71	1/.:207.0:226	1/.:146.6:154	1/.:211.1:128	1/.:317.7:112
1	151601687	.	T	INS:ME:SVA	.	PASS	SVTYPE=SVA;POLARITY=+	GT:TPM:UR	./.	./.	./.	./.	./.	./.	./.	./.	./.	./.	./.	./.	./.	./.	./.	./.	./.	./.	./.	./.	1/.:141.1:90
1	151742528	.	G	INS:ME:SVA	.	PASS	SVTYPE=SVA;POLARITY=+	GT:TPM:UR	1/.:9.5:44	1/.:5.6:23	1/.:11.7:42	1/.:5.7:23	./.	1/.:9.1:50	1/.:6.8:32	1/.:11.4:39	1/.:6.6:31	1/.:10.6:24	1/.:7.1:22	./.	1/.:8.6:21	1/.:8.7:20	./.	1/.:7.4:11	1/.:7.2:21	1/.:7.2:69	1/.:7.5:50	1/.:9.3:61	1/.:6.7:36
1	154259458	.	C	INS:ME:SVA	.	PASS	SVTYPE=SVA;POLARITY=-	GT:TPM:UR	1/.:13.3:30	1/.:10.8:15	1/.:8.0:19	./.	./.	1/.:6.2:19	1/.:5.2:21	1/.:5.8:22	./.	1/.:5.4:10	./.	1/.:10.3:19	1/.:14.7:17	./.	./.	./.	./.	1/.:7.0:55	1/.:11.6:48	1/.:4.4:21	1/.:10.2:26
1	161252130	.	C	INS:ME:SVA	.	PASS	SVTYPE=SVA;POLARITY=+	GT:TPM:UR	1/.:287.9:216	1/.:167.4:132	1/.:380.9:170	1/.:238.0:177	1/.:133.5:58	1/.:178.5:225	1/.:253.3:191	1/.:183.4:151	1/.:126.7:137	1/.:335.6:121	1/.:154.1:97	1/.:174.1:162	1/.:228.5:115	1/.:210.6:116	1/.:291.6:141	1/.:168.3:75	1/.:234.1:111	1/.:268.5:416	1/.:256.0:312	1/.:238.7:220	1/.:256.9:206
1	161587117	.	T	INS:ME:SVA	.	PASS	SVTYPE=SVA;POLARITY=+	GT:TPM:UR	./.	./.	./.	./.	./.	1/.:4.7:33	./.	./.	./.	./.	1/.:4.1:15	./.	./.	./.	./.	1/.:3.5:9	1/.:3.1:12	./.	./.	./.	./.
1	161691744	.	A	INS:ME:SVA	.	PASS	SVTYPE=SVA;POLARITY=+	GT:TPM:UR	./.	./.	./.	./.	./.	./.	./.	./.	./.	./.	./.	./.	./.	./.	./.	./.	./.	./.	./.	./.	1/.:27.4:11
1	163516253	.	C	INS:ME:SVA	.	PASS	SVTYPE=SVA;POLARITY=+	GT:TPM:UR	1/.:146.3:145	1/.:145.4:81	1/.:146.1:122	1/.:186.1:116	1/.:199.7:39	1/.:101.2:128	1/.:184.3:132	1/.:175.1:93	1/.:165.8:133	1/.:121.5:54	1/.:5.4:12	1/.:67.5:56	1/.:124.3:70	1/.:138.0:64	1/.:137.5:59	1/.:176.9:53	1/.:132.8:84	1/.:100.5:149	1/.:184.9:214	1/.:154.3:179	1/.:160.5:130
1	165861383	.	T	INS:ME:SVA	.	PASS	SVTYPE=SVA;POLARITY=+	GT:TPM:UR	1/.:94.2:96	./.	1/.:114.0:60	./.	./.	1/.:118.8:108	./.	./.	1/.:82.5:70	./.	1/.:188.2:53	1/.:92.6:72	./.	./.	1/.:54.8:57	./.	./.	./.	1/.:91.0:138	./.	1/.:127.6:99
1	166998518	.	C	INS:ME:SVA	.	PASS	SVTYPE=SVA;POLARITY=-	GT:TPM:UR	./.	./.	./.	./.	./.	./.	./.	./.	./.	./.	./.	./.	./.	1/.:5.7:12	./.	./.	./.	./.	./.	./.	./.
1	168806062	.	C	INS:ME:SVA	.	PASS	SVTYPE=SVA;POLARITY=-	GT:TPM:UR	1/.:5.8:30	1/.:7.1:24	1/.:9.8:32	1/.:8.2:30	./.	1/.:6.5:35	1/.:9.3:42	1/.:12.5:33	1/.:6.7:20	1/.:5.4:14	1/.:9.7:25	1/.:8.3:29	1/.:7.1:16	1/.:7.0:15	1/.:12.2:30	1/.:8.0:14	1/.:7.0:19	1/.:9.9:75	1/.:6.4:43	1/.:11.4:52	1/.:9.3:43
1	179462979	.	T	INS:ME:SVA	.	PASS	SVTYPE=SVA;POLARITY=+	GT:TPM:UR	1/.:46.7:43	./.	./.	1/.:42.2:31	./.	./.	./.	./.	./.	./.	./.	./.	./.	./.	./.	./.	./.	./.	./.	./.	./.
1	179713563	.	G	INS:ME:SVA	.	PASS	SVTYPE=SVA;POLARITY=+	GT:TPM:UR	./.	./.	./.	./.	./.	./.	./.	./.	./.	./.	./.	./.	./.	./.	./.	./.	./.	./.	1/.:42.7:11	./.	./.
1	182274326	.	T	INS:ME:SVA	.	PASS	SVTYPE=SVA;POLARITY=-	GT:TPM:UR	1/.:506.3:192	1/.:242.9:84	1/.:6.3:26	1/.:850.9:197	./.	1/.:373.8:187	1/.:352.7:147	1/.:31.6:19	1/.:533.7:162	./.	1/.:3.2:12	1/.:14.0:32	1/.:97.6:59	1/.:256.0:78	1/.:156.0:93	./.	1/.:335.3:86	1/.:8.4:51	1/.:5.3:28	./.	1/.:61.7:116
1	189109697	.	A	INS:ME:SVA	.	PASS	SVTYPE=SVA;POLARITY=+	GT:TPM:UR	./.	1/.:4.7:16	./.	./.	./.	./.	1/.:4.5:25	./.	./.	./.	1/.:4.3:13	./.	./.	./.	./.	1/.:3.9:9	./.	./.	./.	./.	./.
1	210631262	.	C	INS:ME:SVA	.	PASS	SVTYPE=SVA;POLARITY=-	GT:TPM:UR	./.	./.	./.	./.	./.	./.	./.	./.	./.	./.	./.	./.	./.	./.	./.	./.	./.	./.	./.	1/.:121.1:12	./.
1	212187956	.	T	INS:ME:SVA	.	PASS	SVTYPE=SVA;POLARITY=-	GT:TPM:UR	./.	./.	./.	./.	./.	./.	./.	1/.:139.5:56	1/.:14.8:49	./.	./.	./.	./.	./.	./.	1/.:280.6:33	1/.:79.4:50	./.	./.	1/.:93.1:103	./.
1	224287970	.	C	INS:ME:SVA	.	PASS	SVTYPE=SVA;POLARITY=-	GT:TPM:UR	1/.:73.3:107	1/.:64.8:62	1/.:98.2:79	1/.:103.4:60	1/.:44.5:22	1/.:80.6:109	1/.:97.6:98	1/.:111.1:72	1/.:60.2:63	1/.:76.0:40	1/.:117.0:57	1/.:113.1:96	1/.:82.8:47	1/.:85.1:42	1/.:60.0:59	1/.:45.9:26	1/.:54.3:48	1/.:100.2:204	1/.:80.9:162	1/.:58.0:121	1/.:66.0:98
1	224538310	.	C	INS:ME:SVA	.	PASS	SVTYPE=SVA;POLARITY=+	GT:TPM:UR	1/.:213.1:113	1/.:12.7:31	1/.:493.6:127	1/.:7.9:24	1/.:12.8:13	1/.:10.4:42	1/.:14.1:36	1/.:13.0:32	1/.:16.1:34	1/.:129.5:66	1/.:134.0:51	1/.:182.5:120	1/.:154.5:47	1/.:466.3:89	1/.:10.9:25	1/.:199.1:41	1/.:14.6:26	1/.:116.0:172	1/.:188.5:229	1/.:161.4:126	1/.:515.5:164
1	225802796	.	C	INS:ME:SVA	.	PASS	SVTYPE=SVA;POLARITY=-	GT:TPM:UR	./.	./.	./.	./.	./.	./.	./.	./.	./.	./.	./.	./.	./.	./.	./.	./.	1/.:3.1:13	./.	./.	./.	./.
1	227319896	.	A	INS:ME:SVA	.	PASS	SVTYPE=SVA;POLARITY=-	GT:TPM:UR	1/.:112.0:97	1/.:7.4:22	1/.:60.1:57	1/.:134.6:79	1/.:5.6:8	1/.:134.7:88	1/.:153.5:96	1/.:110.1:76	1/.:5.1:26	1/.:129.0:38	1/.:5.6:16	1/.:304.6:138	1/.:11.2:28	1/.:98.8:41	./.	1/.:241.8:66	1/.:291.8:90	1/.:108.8:171	1/.:105.3:122	1/.:149.4:128	1/.:305.6:163
1	227899497	.	C	INS:ME:SVA	.	PASS	SVTYPE=SVA;POLARITY=+	GT:TPM:UR	1/.:99.4:130	1/.:142.9:102	1/.:71.2:91	1/.:93.9:76	1/.:85.1:26	1/.:106.8:101	1/.:68.3:115	1/.:97.5:82	1/.:57.3:95	1/.:152.5:57	1/.:60.0:60	1/.:106.0:101	1/.:56.9:60	1/.:129.2:58	1/.:69.6:80	1/.:109.8:44	1/.:54.9:65	1/.:106.9:251	1/.:89.2:172	1/.:73.6:125	1/.:68.4:93
1	235596320	.	G	INS:ME:SVA	.	PASS	SVTYPE=SVA;POLARITY=-	GT:TPM:UR	1/.:13.3:12	./.	./.	./.	./.	./.	./.	./.	./.	./.	./.	./.	./.	./.	./.	./.	./.	./.	./.	./.	./.
1	242196351	.	A	INS:ME:SVA	.	PASS	SVTYPE=SVA;POLARITY=+	GT:TPM:UR	./.	./.	./.	./.	./.	./.	./.	./.	./.	./.	1/.:148.3:23	./.	./.	./.	./.	./.	./.	./.	./.	./.	./.
2	1683780	.	G	INS:ME:SVA	.	PASS	SVTYPE=SVA;POLARITY=+	GT:TPM:UR	./.	1/.:233.5:35	./.	./.	./.	./.	./.	./.	./.	./.	./.	./.	./.	./.	./.	./.	./.	./.	./.	./.	./.
2	2648746	.	G	INS:ME:SVA	.	PASS	SVTYPE=SVA;POLARITY=-	GT:TPM:UR	./.	1/.:140.2:20	./.	./.	./.	./.	./.	./.	./.	./.	./.	./.	./.	./.	./.	./.	./.	./.	./.	./.	./.
2	3664297	.	C	INS:ME:SVA	.	PASS	SVTYPE=SVA;POLARITY=+	GT:TPM:UR	1/.:17.6:71	1/.:16.1:45	1/.:10.9:37	1/.:13.6:42	1/.:23.4:17	1/.:16.2:65	1/.:14.4:56	1/.:13.8:43	1/.:16.9:53	1/.:12.9:30	1/.:18.3:33	1/.:22.8:55	1/.:23.1:31	1/.:20.7:39	1/.:14.1:36	1/.:21.5:23	1/.:14.1:26	1/.:18.8:131	1/.:19.1:96	1/.:16.7:80	1/.:12.6:56
2	9720664	.	A	INS:ME:SVA	.	PASS	SVTYPE=SVA;POLARITY=+	GT:TPM:UR	./.	./.	./.	./.	./.	./.	./.	./.	./.	./.	./.	./.	1/.:655.9:79	1/.:138.7:49	./.	./.	./.	./.	./.	./.	./.
2	26134424	.	C	INS:ME:SVA	.	PASS	SVTYPE=SVA;POLARITY=+	GT:TPM:UR	./.	1/.:10.5:30	1/.:12.1:30	1/.:5.0:15	./.	1/.:10.6:39	1/.:7.1:25	1/.:10.4:24	1/.:10.9:26	1/.:8.3:15	1/.:7.8:23	./.	1/.:11.2:19	1/.:10.5:20	1/.:4.7:15	1/.:8.3:8	1/.:6.5:17	1/.:7.5:61	1/.:8.3:39	1/.:9.0:39	./.
2	33141291	.	T	INS:ME:SVA	.	PASS	SVTYPE=SVA;POLARITY=+	GT:TPM:UR	./.	./.	./.	./.	1/.:5.0:9	./.	./.	./.	./.	./.	./.	./.	./.	./.	./.	./.	./.	./.	./.	./.	./.
2	33987206	.	C	INS:ME:SVA	.	PASS	SVTYPE=SVA;POLARITY=+	GT:TPM:UR	1/.:7.2:40	1/.:4.2:20	./.	1/.:6.6:26	1/.:10.0:11	1/.:8.7:44	1/.:5.2:29	1/.:5.9:31	1/.:5.7:27	1/.:5.4:15	1/.:4.7:16	1/.:6.6:31	1/.:4.8:13	1/.:3.2:12	1/.:5.4:20	1/.:5.5:10	./.	./.	1/.:6.1:50	1/.:5.6:39	./.
2	42222241	.	A	INS:ME:SVA	.	PASS	SVTYPE=SVA;POLARITY=-	GT:TPM:UR	1/.:6.0:33	1/.:6.1:24	1/.:5.5:23	1/.:6.1:21	./.	./.	1/.:4.3:21	1/.:5.1:19	./.	1/.:7.0:15	1/.:5.8:15	1/.:6.7:29	1/.:4.1:11	./.	1/.:5.1:17	./.	1/.:4.0:12	1/.:5.1:58	1/.:5.3:45	1/.:6.6:34	./.
2	47661628	.	T	INS:ME:SVA	.	PASS	SVTYPE=SVA;POLARITY=+	GT:TPM:UR	1/.:69.0:121	1/.:26.1:48	1/.:71.8:77	1/.:29.9:56	1/.:20.0:11	1/.:24.3:59	1/.:41.0:78	1/.:46.0:66	1/.:47.0:81	1/.:35.7:39	1/.:28.7:48	1/.:42.4:88	1/.:26.2:38	1/.:31.7:31	1/.:51.2:66	1/.:54.3:44	1/.:68.4:66	1/.:67.2:204	1/.:45.7:146	1/.:47.8:121	1/.:30.0:88
2	50638253	.	G	INS:ME:SVA	.	PASS	SVTYPE=SVA;POLARITY=-	GT:TPM:UR	./.	./.	./.	./.	./.	./.	./.	./.	./.	./.	./.	./.	./.	1/.:3.2:11	./.	./.	./.	./.	./.	./.	./.
2	65138902	.	T	INS:ME:SVA	.	PASS	SVTYPE=SVA;POLARITY=+	GT:TPM:UR	./.	1/.:130.7:45	./.	./.	1/.:134.0:10	./.	./.	./.	./.	./.	./.	./.	./.	./.	./.	./.	./.	./.	./.	./.	./.
2	65746477	.	A	INS:ME:SVA	.	PASS	SVTYPE=SVA;POLARITY=-	GT:TPM:UR	1/.:734.5:210	1/.:620.8:129	1/.:17.5:28	1/.:1461.5:184	1/.:457.2:27	1/.:1120.9:248	1/.:1549.8:308	1/.:1105.5:153	1/.:1370.2:193	1/.:30.8:22	1/.:540.4:108	1/.:18.7:22	1/.:24.7:25	1/.:15.5:25	1/.:20.1:36	1/.:6.4:10	1/.:785.1:92	1/.:32.3:75	1/.:20.9:42	1/.:12.7:36	1/.:900.6:231
2	68314082	.	C	INS:ME:SVA	.	PASS	SVTYPE=SVA;POLARITY=-	GT:TPM:UR	./.	./.	./.	./.	./.	./.	./.	./.	./.	./.	./.	./.	./.	./.	./.	./.	./.	./.	./.	./.	1/.:9.8:41
2	76496359	.	G	INS:ME:SVA	.	PASS	SVTYPE=SVA;POLARITY=-	GT:TPM:UR	./.	./.	./.	./.	./.	./.	./.	./.	./.	./.	./.	1/.:38.5:23	./.	./.	./.	./.	./.	./.	./.	./.	./.
2	85337502	.	C	INS:ME:SVA	.	PASS	SVTYPE=SVA;POLARITY=+	GT:TPM:UR	1/.:266.0:101	./.	./.	1/.:278.4:73	./.	./.	./.	./.	./.	./.	./.	./.	./.	./.	./.	./.	./.	./.	./.	./.	./.
2	89219506	.	C	INS:ME:SVA	.	PASS	SVTYPE=SVA;POLARITY=-	GT:TPM:UR	1/.:33.9:40	1/.:798.2:139	1/.:5.4:17	1/.:6.0:17	1/.:963.3:41	1/.:567.7:166	1/.:432.0:138	1/.:771.2:162	1/.:285.3:97	1/.:903.3:82	1/.:334.3:42	1/.:482.4:119	1/.:294.0:49	1/.:373.5:66	1/.:286.2:79	1/.:7.1:14	1/.:90.2:43	1/.:574.1:297	1/.:157.9:117	1/.:791.0:284	1/.:61.2:49
2	95908642	.	T	INS:ME:SVA	.	PASS	SVTYPE=SVA;POLARITY=-	GT:TPM:UR	1/.:8.1:32	1/.:4.7:15	1/.:7.2:22	1/.:9.5:27	1/.:14.5:9	1/.:6.1:27	./.	1/.:5.8:21	1/.:5.0:22	1/.:5.2:12	1/.:3.9:12	./.	1/.:6.6:15	1/.:6.7:14	1/.:5.1:13	1/.:5.5:9	1/.:7.0:16	1/.:6.3:55	./.	1/.:4.7:30	./.
2	118322871	.	T	INS:ME:SVA	.	PASS	SVTYPE=SVA;POLARITY=+	GT:TPM:UR	./.	./.	./.	./.	./.	1/.:30.1:14	./.	./.	./.	./.	./.	./.	./.	./.	./.	./.	./.	./.	./.	./.	./.
2	131490241	.	C	INS:ME:SVA	.	PASS	SVTYPE=SVA;POLARITY=+	GT:TPM:UR	./.	./.	./.	./.	./.	./.	./.	./.	./.	./.	./.	./.	./.	./.	./.	./.	1/.:212.4:14	./.	./.	./.	./.
2	134821052	.	T	INS:ME:SVA	.	PASS	SVTYPE=SVA;POLARITY=-	GT:TPM:UR	1/.:17.4:66	1/.:19.0:46	1/.:15.5:46	1/.:18.1:51	1/.:18.4:16	1/.:17.1:61	1/.:19.1:66	1/.:21.5:57	1/.:15.2:43	1/.:19.6:31	1/.:15.8:33	1/.:20.1:64	1/.:25.2:39	1/.:14.7:29	1/.:20.1:41	1/.:16.1:22	1/.:19.3:36	1/.:22.9:119	1/.:17.0:79	1/.:18.4:79	1/.:18.0:66
2	135862871	.	G	INS:ME:SVA	.	PASS	SVTYPE=SVA;POLARITY=-	GT:TPM:UR	1/.:6.1:32	1/.:5.4:17	./.	1/.:9.5:34	./.	1/.:7.3:38	1/.:7.0:28	1/.:4.8:21	1/.:6.2:29	./.	1/.:4.5:13	1/.:5.5:28	1/.:6.6:18	1/.:5.0:14	1/.:7.7:20	1/.:6.1:12	1/.:5.6:18	1/.:6.2:61	1/.:5.2:35	1/.:6.1:30	./.
2	136595336	.	T	INS:ME:SVA	.	PASS	SVTYPE=SVA;POLARITY=-	GT:TPM:UR	./.	./.	./.	./.	./.	./.	./.	./.	./.	./.	./.	./.	./.	./.	./.	./.	./.	1/.:39.0:11	./.	./.	./.
2	143459547	.	G	INS:ME:SVA	.	PASS	SVTYPE=SVA;POLARITY=-	GT:TPM:UR	1/.:27.2:67	1/.:36.7:45	1/.:14.4:39	1/.:23.1:44	1/.:26.1:13	1/.:24.6:70	1/.:32.5:50	1/.:25.6:45	1/.:31.0:53	1/.:20.9:32	1/.:27.2:46	1/.:24.3:54	1/.:19.8:35	1/.:21.7:34	1/.:24.2:39	1/.:44.3:38	1/.:27.1:37	1/.:24.7:135	1/.:29.1:94	1/.:30.8:97	1/.:28.8:68
2	163326282	.	T	INS:ME:SVA	.	PASS	SVTYPE=SVA;POLARITY=-	GT:TPM:UR	1/.:91.3:110	1/.:43.7:61	1/.:79.5:83	1/.:65.3:76	1/.:97.3:23	1/.:85.1:119	1/.:37.2:82	1/.:41.5:59	1/.:87.5:73	1/.:51.2:47	1/.:60.9:39	1/.:70.9:71	1/.:67.6:33	1/.:127.5:66	1/.:78.8:56	1/.:82.8:34	1/.:73.3:49	1/.:58.0:168	1/.:68.9:136	1/.:91.7:112	1/.:33.3:75
2	167320448	.	C	INS:ME:SVA	.	PASS	SVTYPE=SVA;POLARITY=+	GT:TPM:UR	./.	1/.:160.2:12	./.	./.	./.	./.	./.	./.	./.	./.	./.	./.	./.	./.	./.	./.	./.	./.	./.	./.	./.
2	191296378	.	G	INS:ME:SVA	.	PASS	SVTYPE=SVA;POLARITY=+	GT:TPM:UR	1/.:6.4:40	./.	./.	1/.:6.3:25	./.	1/.:4.4:29	1/.:5.2:32	1/.:5.1:28	./.	./.	1/.:5.4:19	1/.:6.2:28	1/.:6.4:12	1/.:3.2:11	./.	1/.:3.5:9	1/.:3.8:14	./.	./.	1/.:4.9:44	./.
2	192263965	.	A	INS:ME:SVA	.	PASS	SVTYPE=SVA;POLARITY=+	GT:TPM:UR	./.	./.	./.	./.	./.	./.	1/.:4.7:22	./.	./.	1/.:4.7:11	1/.:8.8:18	./.	./.	./.	./.	1/.:15.7:13	./.	./.	./.	./.	1/.:6.0:29
2	194545027	.	T	INS:ME:SVA	.	PASS	SVTYPE=SVA;POLARITY=+	GT:TPM:UR	./.	1/.:18.8:25	./.	./.	1/.:26.1:12	./.	1/.:19.2:38	1/.:14.4:28	./.	./.	./.	./.	./.	./.	./.	./.	./.	./.	./.	./.	./.
2	201691477	.	A	INS:ME:SVA	.	PASS	SVTYPE=SVA;POLARITY=+	GT:TPM:UR	./.	./.	./.	./.	./.	./.	./.	./.	./.	./.	./.	./.	./.	./.	./.	1/.:211.6:8	./.	./.	./.	./.	./.
2	204071210	.	T	INS:ME:SVA	.	PASS	SVTYPE=SVA;POLARITY=-	GT:TPM:UR	1/.:106.8:129	1/.:90.2:81	1/.:81.3:87	1/.:81.3:75	1/.:55.1:19	1/.:77.8:112	1/.:95.3:113	1/.:69.7:85	1/.:81.8:97	1/.:172.2:48	1/.:107.7:57	1/.:64.6:79	1/.:96.8:50	1/.:60.9:53	1/.:97.5:78	1/.:97.3:40	1/.:117.3:61	1/.:99.0:236	1/.:91.9:171	1/.:115.4:143	1/.:98.4:136
2	223584115	.	G	INS:ME:SVA	.	PASS	SVTYPE=SVA;POLARITY=-	GT:TPM:UR	./.	./.	./.	./.	./.	./.	./.	./.	./.	./.	./.	./.	./.	./.	./.	./.	./.	./.	1/.:109.7:94	./.	./.
2	228051543	.	A	INS:ME:SVA	.	PASS	SVTYPE=SVA;POLARITY=-	GT:TPM:UR	./.	./.	./.	./.	./.	./.	1/.:74.3:65	1/.:61.6:53	./.	./.	./.	./.	./.	./.	./.	./.	./.	./.	./.	./.	./.
3	4738406	.	G	INS:ME:SVA	.	PASS	SVTYPE=SVA;POLARITY=-	GT:TPM:UR	./.	1/.:116.8:60	./.	./.	./.	1/.:73.7:63	./.	./.	./.	./.	./.	./.	./.	./.	./.	./.	./.	./.	./.	./.	./.
3	5326365	.	T	INS:ME:SVA	.	PASS	SVTYPE=SVA;POLARITY=+	GT:TPM:UR	1/.:128.9:138	1/.:143.2:107	1/.:252.2:99	1/.:174.0:108	1/.:131.3:36	1/.:173.1:138	1/.:167.4:127	1/.:142.7:95	1/.:151.0:119	1/.:93.6:55	1/.:76.2:67	1/.:151.9:116	1/.:105.2:67	1/.:51.9:49	1/.:120.2:92	1/.:57.8:41	1/.:175.8:75	1/.:190.3:248	1/.:140.8:177	1/.:117.3:169	1/.:70.1:102
3	12696233	.	T	INS:ME:SVA	.	PASS	SVTYPE=SVA;POLARITY=-	GT:TPM:UR	./.	1/.:183.9:69	1/.:130.8:57	./.	./.	1/.:117.3:91	1/.:92.4:59	1/.:306.7:93	1/.:90.1:46	./.	./.	1/.:218.9:87	1/.:171.3:39	./.	1/.:155.3:56	./.	./.	./.	./.	1/.:5.5:12	1/.:215.4:106
3	33563489	.	A	INS:ME:SVA	.	PASS	SVTYPE=SVA;POLARITY=+	GT:TPM:UR	./.	./.	./.	./.	./.	./.	./.	./.	./.	./.	./.	./.	./.	./.	./.	./.	./.	./.	./.	1/.:19.1:12	./.
3	38094315	.	C	INS:ME:SVA	.	PASS	SVTYPE=SVA;POLARITY=-	GT:TPM:UR	1/.:5.5:27	1/.:7.6:29	./.	./.	1/.:3.3:5	1/.:6.7:25	1/.:5.1:20	1/.:7.9:23	./.	1/.:5.9:11	1/.:8.6:20	./.	./.	1/.:4.7:11	1/.:5.4:15	1/.:5.5:8	1/.:8.7:22	./.	./.	1/.:4.5:31	./.
3	39268530	.	C	INS:ME:SVA	.	PASS	SVTYPE=SVA;POLARITY=-	GT:TPM:UR	1/.:5.2:33	1/.:8.0:30	./.	1/.:9.5:29	1/.:6.7:8	1/.:5.4:30	1/.:8.3:32	1/.:7.7:25	1/.:7.8:29	1/.:7.8:16	1/.:7.3:20	1/.:8.0:35	1/.:4.1:12	1/.:6.7:16	1/.:4.5:12	./.	1/.:4.9:14	./.	./.	1/.:5.3:38	./.
3	42951788	.	G	INS:ME:SVA	.	PASS	SVTYPE=SVA;POLARITY=+	GT:TPM:UR	1/.:413.3:232	1/.:447.8:151	1/.:520.3:157	1/.:401.0:151	1/.:339.8:32	1/.:467.4:238	1/.:308.0:168	1/.:374.3:158	1/.:332.2:156	1/.:329.9:65	1/.:258.8:80	1/.:233.7:108	1/.:256.9:75	1/.:321.1:99	1/.:246.8:81	1/.:86.4:40	1/.:7.0:17	1/.:423.6:405	1/.:455.8:341	1/.:488.9:271	1/.:599.2:244
3	58013188	.	T	INS:ME:SVA	.	PASS	SVTYPE=SVA;POLARITY=-	GT:TPM:UR	./.	./.	./.	./.	./.	1/.:139.3:12	./.	./.	./.	./.	./.	./.	./.	./.	./.	./.	./.	./.	./.	./.	./.
3	75331563	.	A	INS:ME:SVA	.	PASS	SVTYPE=SVA;POLARITY=+	GT:TPM:UR	./.	./.	./.	./.	./.	./.	./.	./.	./.	./.	./.	./.	./.	./.	./.	./.	./.	1/.:280.7:92	./.	./.	./.
3	82615586	.	G	INS:ME:SVA	.	PASS	SVTYPE=SVA;POLARITY=-	GT:TPM:UR	./.	./.	./.	./.	./.	./.	./.	1/.:44.7:45	1/.:109.3:56	./.	./.	1/.:86.7:42	./.	./.	./.	1/.:49.1:24	1/.:60.1:39	1/.:70.5:121	./.	./.	./.
3	112466690	.	T	INS:ME:SVA	.	PASS	SVTYPE=SVA;POLARITY=+	GT:TPM:UR	1/.:702.7:179	1/.:524.7:93	1/.:525.4:101	1/.:6.6:13	./.	1/.:529.1:123	1/.:9.1:14	1/.:30.1:11	./.	1/.:701.9:59	./.	1/.:611.6:94	1/.:95.6:29	1/.:784.4:101	1/.:6.6:11	./.	./.	./.	./.	./.	./.
3	113177131	.	C	INS:ME:SVA	.	PASS	SVTYPE=SVA;POLARITY=-	GT:TPM:UR	1/.:788.5:283	1/.:712.2:197	1/.:603.6:209	1/.:1188.4:268	1/.:599.0:56	1/.:460.5:240	1/.:786.9:260	1/.:708.7:195	1/.:692.3:233	1/.:661.3:123	1/.:571.7:160	1/.:794.2:250	1/.:623.9:127	1/.:585.3:128	1/.:541.1:165	1/.:311.8:98	1/.:717.0:139	1/.:717.0:503	1/.:891.5:397	1/.:707.1:314	1/.:633.6:271
3	120910334	.	C	INS:ME:SVA	.	PASS	SVTYPE=SVA;POLARITY=+	GT:TPM:UR	1/.:49.5:56	1/.:49.9:42	1/.:40.1:42	1/.:39.3:46	1/.:20.0:8	1/.:53.2:46	1/.:48.7:43	1/.:45.5:35	1/.:42.0:48	1/.:37.5:21	1/.:52.9:38	1/.:30.6:40	1/.:54.9:27	1/.:44.9:24	1/.:45.0:35	1/.:54.3:19	1/.:85.2:32	1/.:44.9:122	1/.:34.4:68	1/.:63.6:84	1/.:38.7:52
3	122500350	.	C	INS:ME:SVA	.	PASS	SVTYPE=SVA;POLARITY=+	GT:TPM:UR	1/.:6.9:37	./.	1/.:6.4:29	1/.:6.3:29	1/.:8.9:9	1/.:4.7:26	1/.:7.9:33	1/.:9.6:36	1/.:7.1:39	1/.:9.8:18	1/.:10.1:28	1/.:6.2:25	1/.:6.4:13	1/.:8.5:19	1/.:4.9:15	1/.:3.5:9	1/.:8.7:22	1/.:8.3:74	1/.:5.5:40	1/.:7.3:42	1/.:6.5:39
3	130586225	.	T	INS:ME:SVA	.	PASS	SVTYPE=SVA;POLARITY=-	GT:TPM:UR	1/.:201.0:166	1/.:414.6:171	1/.:473.6:207	1/.:5.7:18	1/.:391.5:65	1/.:195.3:134	1/.:235.8:145	1/.:10.6:32	1/.:376.8:205	1/.:198.3:71	1/.:247.7:83	1/.:7.4:22	1/.:5.6:19	1/.:10.7:14	1/.:16.1:25	1/.:15.4:23	1/.:7.6:23	1/.:8.1:63	1/.:222.0:223	1/.:157.1:153	1/.:8.8:29
3	130595640	.	G	INS:ME:SVA	.	PASS	SVTYPE=SVA;POLARITY=+	GT:TPM:UR	./.	./.	./.	./.	./.	./.	./.	./.	./.	./.	./.	./.	./.	./.	./.	./.	./.	./.	1/.:184.9:103	1/.:96.7:77	./.
3	137845386	.	T	INS:ME:SVA	.	PASS	SVTYPE=SVA;POLARITY=-	GT:TPM:UR	./.	./.	./.	./.	./.	./.	./.	./.	./.	./.	./.	./.	./.	./.	./.	./.	1/.:3.4:12	./.	./.	./.	./.
3	145813745	.	T	INS:ME:SVA	.	PASS	SVTYPE=SVA;POLARITY=-	GT:TPM:UR	1/.:250.8:178	1/.:156.4:105	1/.:240.5:129	1/.:345.6:126	1/.:241.4:44	1/.:460.8:174	1/.:313.2:144	1/.:363.9:130	1/.:240.6:117	1/.:190.3:68	1/.:340.1:96	1/.:307.1:147	1/.:178.7:60	1/.:63.6:56	1/.:370.6:112	1/.:218.0:53	1/.:312.2:86	1/.:272.1:266	1/.:237.0:236	1/.:341.9:194	1/.:241.7:142
3	157824428	.	G	INS:ME:SVA	.	PASS	SVTYPE=SVA;POLARITY=+	GT:TPM:UR	./.	./.	./.	./.	./.	./.	./.	./.	./.	./.	./.	./.	./.	./.	./.	./.	./.	./.	./.	1/.:41.7:20	./.
3	172402812	.	C	INS:ME:SVA	.	PASS	SVTYPE=SVA;POLARITY=+	GT:TPM:UR	./.	./.	./.	./.	./.	./.	./.	./.	./.	./.	./.	1/.:51.9:25	./.	./.	./.	./.	./.	./.	./.	1/.:47.1:34	./.
3	176990164	.	A	INS:ME:SVA	.	PASS	SVTYPE=SVA;POLARITY=+	GT:TPM:UR	1/.:108.5:73	./.	1/.:112.2:64	1/.:151.1:81	./.	./.	1/.:54.6:51	./.	1/.:48.8:47	./.	./.	./.	./.	1/.:103.0:35	./.	./.	./.	./.	1/.:69.7:94	1/.:60.1:62	1/.:121.3:65
3	183433065	.	T	INS:ME:SVA	.	PASS	SVTYPE=SVA;POLARITY=+	GT:TPM:UR	1/.:16.0:15	./.	./.	1/.:6.0:16	./.	1/.:5.7:15	./.	./.	./.	1/.:1287.2:93	./.	1/.:810.6:184	./.	./.	1/.:243.6:72	./.	./.	./.	./.	./.	1/.:670.5:178
3	184722249	.	G	INS:ME:SVA	.	PASS	SVTYPE=SVA;POLARITY=+	GT:TPM:UR	./.	./.	./.	./.	./.	./.	./.	./.	./.	./.	./.	./.	./.	./.	./.	./.	./.	./.	1/.:5.6:17	./.	./.
3	186591104	.	G	INS:ME:SVA	.	PASS	SVTYPE=SVA;POLARITY=-	GT:TPM:UR	1/.:93.1:123	1/.:105.6:77	1/.:88.4:75	1/.:96.9:83	1/.:99.6:27	1/.:75.9:80	1/.:60.2:83	1/.:99.6:78	1/.:81.4:83	1/.:82.7:40	1/.:77.3:64	1/.:74.3:83	1/.:53.9:40	1/.:79.8:45	1/.:85.7:64	1/.:156.1:49	1/.:67.1:48	1/.:75.8:180	1/.:68.8:182	1/.:96.3:119	1/.:76.0:90
3	186603326	.	C	INS:ME:SVA	.	PASS	SVTYPE=SVA;POLARITY=+	GT:TPM:UR	./.	./.	./.	./.	./.	./.	1/.:6.2:20	1/.:7.5:20	./.	./.	./.	./.	./.	./.	./.	./.	./.	./.	./.	./.	./.
3	187461202	.	T	INS:ME:SVA	.	PASS	SVTYPE=SVA;POLARITY=-	GT:TPM:UR	./.	./.	1/.:75.3:29	./.	./.	./.	./.	./.	./.	./.	./.	./.	./.	./.	./.	./.	./.	./.	./.	./.	./.
3	190190546	.	A	INS:ME:SVA	.	PASS	SVTYPE=SVA;POLARITY=-	GT:TPM:UR	1/.:52.5:109	1/.:76.2:98	1/.:55.0:94	1/.:62.7:94	1/.:99.6:30	1/.:97.2:127	1/.:62.8:107	1/.:100.4:98	1/.:50.7:85	1/.:54.3:48	1/.:92.8:73	1/.:46.7:83	1/.:67.9:56	1/.:104.0:76	1/.:86.3:74	1/.:124.3:62	1/.:103.8:54	1/.:66.1:221	1/.:80.7:150	1/.:92.0:156	1/.:81.1:125
3	196656954	.	T	INS:ME:SVA	.	PASS	SVTYPE=SVA;POLARITY=-	GT:TPM:UR	./.	./.	./.	./.	./.	./.	./.	./.	./.	./.	./.	./.	./.	./.	./.	./.	./.	./.	./.	1/.:7.1:11	./.
4	26142925	.	C	INS:ME:SVA	.	PASS	SVTYPE=SVA;POLARITY=-	GT:TPM:UR	./.	./.	./.	./.	./.	./.	./.	./.	./.	./.	./.	./.	./.	./.	./.	1/.:315.3:9	./.	./.	./.	./.	./.
4	37388027	.	C	INS:ME:SVA	.	PASS	SVTYPE=SVA;POLARITY=-	GT:TPM:UR	./.	./.	./.	./.	./.	./.	1/.:64.9:11	./.	./.	./.	./.	./.	./.	./.	./.	./.	./.	./.	./.	./.	./.
4	44183256	.	C	INS:ME:SVA	.	PASS	SVTYPE=SVA;POLARITY=-	GT:TPM:UR	1/.:119.3:126	1/.:54.7:74	1/.:65.1:76	1/.:74.5:76	1/.:20.6:13	1/.:61.1:83	1/.:65.3:100	1/.:81.4:67	1/.:88.7:97	1/.:40.6:57	1/.:105.7:66	1/.:81.4:101	1/.:62.3:57	1/.:61.9:55	1/.:82.9:73	1/.:59.4:35	1/.:86.8:66	1/.:69.2:207	1/.:111.1:136	1/.:96.2:141	1/.:82.1:111
4	48187909	.	C	INS:ME:SVA	.	PASS	SVTYPE=SVA;POLARITY=-	GT:TPM:UR	./.	1/.:5.4:18	./.	./.	1/.:7.2:10	./.	./.	1/.:5.8:28	./.	1/.:7.0:18	1/.:7.1:20	./.	1/.:4.6:16	1/.:5.2:13	./.	1/.:5.8:13	1/.:5.6:20	./.	1/.:5.5:46	./.	./.
4	48291600	.	T	INS:ME:SVA	.	PASS	SVTYPE=SVA;POLARITY=-	GT:TPM:UR	./.	./.	1/.:12.8:17	./.	./.	./.	1/.:4.6:12	1/.:14.7:12	./.	./.	1/.:520.5:71	1/.:481.2:128	1/.:433.0:74	1/.:404.2:71	1/.:163.0:71	./.	./.	./.	1/.:851.2:338	1/.:433.9:148	./.
4	54211807	.	A	INS:ME:SVA	.	PASS	SVTYPE=SVA;POLARITY=-	GT:TPM:UR	./.	./.	./.	./.	./.	./.	./.	./.	./.	1/.:52.0:12	1/.:36.5:14	./.	./.	./.	./.	./.	./.	./.	./.	./.	./.
4	57738465	.	A	INS:ME:SVA	.	PASS	SVTYPE=SVA;POLARITY=-	GT:TPM:UR	./.	./.	./.	./.	./.	./.	./.	./.	./.	./.	./.	1/.:90.8:46	./.	./.	./.	./.	./.	./.	1/.:77.9:103	1/.:172.9:135	./.
4	64970205	.	G	INS:ME:SVA	.	PASS	SVTYPE=SVA;POLARITY=-	GT:TPM:UR	./.	./.	./.	./.	./.	./.	./.	./.	./.	1/.:203.5:60	1/.:546.6:111	./.	./.	./.	./.	./.	./.	./.	./.	./.	./.
4	78928999	.	G	INS:ME:SVA	.	PASS	SVTYPE=SVA;POLARITY=+	GT:TPM:UR	./.	./.	./.	./.	./.	./.	./.	./.	./.	./.	./.	./.	./.	./.	./.	./.	1/.:3.6:13	./.	./.	./.	./.
4	79543288	.	T	INS:ME:SVA	.	PASS	SVTYPE=SVA;POLARITY=+	GT:TPM:UR	./.	./.	./.	./.	./.	./.	./.	./.	./.	./.	./.	1/.:120.6:62	./.	./.	./.	./.	./.	./.	./.	./.	./.
4	110760198	.	T	INS:ME:SVA	.	PASS	SVTYPE=SVA;POLARITY=+	GT:TPM:UR	./.	./.	./.	./.	./.	./.	./.	./.	./.	./.	./.	./.	./.	./.	1/.:36.4:31	./.	1/.:39.5:22	./.	./.	./.	./.
4	143810225	.	T	INS:ME:SVA	.	PASS	SVTYPE=SVA;POLARITY=-	GT:TPM:UR	./.	./.	./.	./.	1/.:247.5:6	./.	./.	./.	./.	./.	./.	./.	./.	./.	./.	./.	./.	./.	./.	./.	./.
4	152652335	.	T	INS:ME:SVA	.	PASS	SVTYPE=SVA;POLARITY=-	GT:TPM:UR	1/.:21.3:58	1/.:29.3:42	1/.:22.0:40	1/.:19.9:34	1/.:22.8:13	1/.:28.1:63	1/.:14.8:31	1/.:21.0:42	1/.:19.5:47	1/.:31.0:21	1/.:26.5:29	1/.:30.9:56	1/.:26.7:23	1/.:16.7:17	1/.:14.6:26	1/.:40.1:28	1/.:26.2:30	1/.:24.1:117	1/.:27.4:71	1/.:29.7:86	1/.:35.7:72
4	153241418	.	C	INS:ME:SVA	.	PASS	SVTYPE=SVA;POLARITY=-	GT:TPM:UR	./.	./.	1/.:14.6:19	./.	./.	./.	./.	./.	./.	./.	./.	./.	./.	./.	./.	./.	./.	./.	./.	./.	./.
4	159668573	.	G	INS:ME:SVA	.	PASS	SVTYPE=SVA;POLARITY=+	GT:TPM:UR	1/.:1032.7:273	1/.:1985.2:249	1/.:1298.6:269	1/.:2193.1:256	1/.:1008.9:71	1/.:1252.7:272	1/.:1782.4:315	1/.:1827.8:257	1/.:1832.0:249	1/.:1775.8:177	1/.:1401.0:165	1/.:1462.8:254	1/.:1757.1:181	1/.:2055.3:186	1/.:1801.6:235	1/.:1807.8:152	1/.:2240.8:194	1/.:1705.7:622	1/.:1812.5:461	1/.:1372.1:354	1/.:1820.5:334
4	165754448	.	C	INS:ME:SVA	.	PASS	SVTYPE=SVA;POLARITY=-	GT:TPM:UR	./.	./.	./.	./.	./.	./.	./.	./.	./.	./.	./.	1/.:490.3:98	./.	./.	./.	./.	./.	./.	./.	./.	./.
4	170748984	.	G	INS:ME:SVA	.	PASS	SVTYPE=SVA;POLARITY=-	GT:TPM:UR	1/.:6.3:34	1/.:10.2:34	1/.:5.4:24	1/.:6.3:22	1/.:8.9:10	1/.:7.4:29	1/.:6.6:39	1/.:6.4:29	1/.:7.2:31	1/.:10.3:20	1/.:5.8:16	./.	1/.:4.1:11	1/.:5.7:20	1/.:5.3:18	1/.:7.7:13	1/.:10.3:28	1/.:6.1:64	1/.:6.6:57	1/.:4.9:40	1/.:6.7:32
4	186162670	.	G	INS:ME:SVA	.	PASS	SVTYPE=SVA;POLARITY=+	GT:TPM:UR	1/.:6.3:38	1/.:24.9:35	./.	1/.:11.0:39	1/.:21.1:13	1/.:5.7:31	1/.:26.9:57	1/.:48.4:48	1/.:5.8:29	1/.:4.9:14	./.	1/.:42.2:69	1/.:15.2:21	1/.:24.5:32	1/.:4.3:16	1/.:74.8:29	1/.:42.8:41	1/.:5.1:61	1/.:5.5:46	1/.:26.4:73	1/.:37.5:81
4	190684483	.	C	INS:ME:SVA	.	PASS	SVTYPE=SVA;POLARITY=-	GT:TPM:UR	1/.:1393.7:438	1/.:2030.6:369	1/.:2267.3:402	1/.:2666.7:421	1/.:2318.6:160	1/.:2571.1:548	1/.:1948.5:490	1/.:2068.6:391	1/.:2022.3:420	1/.:2632.5:310	1/.:2431.5:331	1/.:2054.0:456	1/.:1862.0:279	1/.:1398.4:220	1/.:2055.6:365	1/.:2431.1:264	1/.:2283.0:332	1/.:2085.0:768	1/.:2670.3:757	1/.:2325.9:611	1/.:2327.2:582
5	37530749	.	A	INS:ME:SVA	.	PASS	SVTYPE=SVA;POLARITY=+	GT:TPM:UR	./.	./.	./.	./.	./.	./.	./.	./.	./.	1/.:297.6:98	1/.:71.6:62	1/.:181.0:125	1/.:137.7:54	./.	1/.:137.5:121	./.	./.	1/.:167.8:309	./.	./.	./.
5	39511976	.	A	INS:ME:SVA	.	PASS	SVTYPE=SVA;POLARITY=+	GT:TPM:UR	./.	./.	./.	./.	./.	./.	./.	./.	./.	./.	./.	./.	./.	./.	./.	./.	./.	1/.:493.7:244	./.	./.	./.
5	43579199	.	C	INS:ME:SVA	.	PASS	SVTYPE=SVA;POLARITY=+	GT:TPM:UR	./.	./.	./.	./.	./.	./.	./.	./.	./.	./.	./.	./.	./.	./.	./.	./.	1/.:3.4:15	./.	./.	./.	./.
5	43666639	.	C	INS:ME:SVA	.	PASS	SVTYPE=SVA;POLARITY=+	GT:TPM:UR	./.	1/.:4.4:16	./.	./.	1/.:5.0:6	./.	./.	./.	./.	./.	./.	1/.:5.2:13	1/.:7.1:11	./.	./.	1/.:11.2:10	1/.:5.8:12	./.	./.	1/.:5.1:23	./.
5	49991052	.	G	INS:ME:SVA	.	PASS	SVTYPE=SVA;POLARITY=+	GT:TPM:UR	./.	./.	./.	./.	./.	./.	./.	./.	./.	./.	./.	./.	./.	./.	./.	./.	./.	1/.:95.5:11	./.	./.	./.
5	55554629	.	G	INS:ME:SVA	.	PASS	SVTYPE=SVA;POLARITY=+	GT:TPM:UR	./.	./.	./.	./.	1/.:3.9:5	./.	1/.:5.6:25	1/.:4.8:17	./.	./.	./.	./.	1/.:4.3:11	1/.:4.0:11	./.	1/.:4.8:8	./.	./.	./.	./.	./.
5	55676147	.	A	INS:ME:SVA	.	PASS	SVTYPE=SVA;POLARITY=+	GT:TPM:UR	./.	./.	./.	./.	./.	./.	1/.:278.3:87	1/.:210.0:55	./.	./.	./.	./.	./.	./.	./.	./.	./.	./.	./.	./.	./.
5	67620333	.	A	INS:ME:SVA	.	PASS	SVTYPE=SVA;POLARITY=+	GT:TPM:UR	1/.:255.8:194	1/.:211.3:120	1/.:179.7:115	1/.:354.2:138	1/.:206.9:40	1/.:215.8:175	1/.:246.5:149	1/.:309.9:134	1/.:240.1:135	1/.:265.2:103	1/.:327.6:107	1/.:238.0:152	1/.:251.6:95	1/.:323.8:100	1/.:252.8:129	1/.:290.0:65	1/.:294.9:87	1/.:256.1:322	1/.:269.7:227	1/.:200.5:186	1/.:278.0:197
5	78426567	.	C	INS:ME:SVA	.	PASS	SVTYPE=SVA;POLARITY=-	GT:TPM:UR	1/.:6.3:31	1/.:4.6:21	./.	./.	1/.:6.1:7	1/.:4.8:26	./.	./.	1/.:6.5:27	./.	./.	./.	./.	./.	./.	./.	./.	./.	./.	1/.:4.1:24	./.
5	80099341	.	T	INS:ME:SVA	.	PASS	SVTYPE=SVA;POLARITY=+	GT:TPM:UR	1/.:207.4:96	1/.:214.5:52	1/.:184.9:65	1/.:10.0:11	./.	1/.:352.9:127	./.	./.	./.	./.	./.	1/.:127.0:66	1/.:262.0:46	1/.:46.2:29	1/.:132.4:41	./.	./.	./.	./.	./.	./.
5	80132585	.	A	INS:ME:SVA	.	PASS	SVTYPE=SVA;POLARITY=-	GT:TPM:UR	./.	./.	./.	./.	./.	./.	./.	./.	./.	1/.:401.0:83	1/.:464.6:142	./.	./.	1/.:475.8:121	./.	./.	./.	./.	./.	1/.:313.6:252	1/.:531.8:248
5	116338534	.	C	INS:ME:SVA	.	PASS	SVTYPE=SVA;POLARITY=+	GT:TPM:UR	1/.:193.5:110	1/.:16.4:45	1/.:127.1:85	1/.:90.6:65	1/.:268.6:34	1/.:105.7:86	1/.:169.0:107	1/.:149.2:93	1/.:165.0:101	1/.:161.3:40	1/.:252.7:67	1/.:169.8:103	1/.:42.9:50	1/.:70.6:54	1/.:149.1:79	1/.:77.7:29	1/.:170.2:67	1/.:139.3:224	1/.:156.2:179	1/.:222.4:157	1/.:134.8:118
5	122249753	.	C	INS:ME:SVA	.	PASS	SVTYPE=SVA;POLARITY=+	GT:TPM:UR	./.	./.	./.	./.	./.	./.	./.	./.	./.	./.	./.	./.	./.	./.	./.	1/.:3.2:10	./.	./.	./.	./.	./.
5	126065137	.	A	INS:ME:SVA	.	PASS	SVTYPE=SVA;POLARITY=-	GT:TPM:UR	1/.:346.2:145	1/.:445.6:105	1/.:554.6:88	1/.:173.2:101	1/.:163.0:27	1/.:686.4:181	1/.:4.6:17	1/.:16.4:33	1/.:7.8:27	1/.:509.0:60	1/.:920.0:148	1/.:7.4:23	1/.:202.0:84	1/.:802.4:140	1/.:293.9:123	1/.:117.5:32	1/.:16.8:15	1/.:357.8:275	1/.:395.7:196	1/.:270.9:137	1/.:891.8:280
5	131549510	.	G	INS:ME:SVA	.	PASS	SVTYPE=SVA;POLARITY=+	GT:TPM:UR	./.	./.	1/.:31.1:21	./.	./.	./.	./.	./.	./.	./.	./.	./.	./.	./.	./.	./.	./.	./.	./.	./.	./.
5	133955023	.	A	INS:ME:SVA	.	PASS	SVTYPE=SVA;POLARITY=-	GT:TPM:UR	1/.:28.0:24	./.	1/.:38.8:22	./.	./.	./.	./.	./.	./.	./.	./.	./.	./.	./.	./.	./.	./.	./.	./.	./.	./.
5	136874729	.	T	INS:ME:SVA	.	PASS	SVTYPE=SVA;POLARITY=+	GT:TPM:UR	1/.:38.1:51	1/.:20.3:24	1/.:52.2:49	1/.:64.8:46	1/.:41.7:14	1/.:30.2:46	1/.:52.8:45	1/.:40.2:43	1/.:43.2:44	1/.:24.6:11	1/.:34.7:26	1/.:38.5:39	1/.:50.6:41	1/.:612.2:52	1/.:40.9:35	1/.:53.3:22	1/.:31.8:21	1/.:33.8:85	1/.:42.4:56	1/.:511.1:106	1/.:428.7:104
5	144979718	.	T	INS:ME:SVA	.	PASS	SVTYPE=SVA;POLARITY=-	GT:TPM:UR	./.	./.	./.	./.	./.	./.	./.	./.	./.	./.	1/.:176.3:63	./.	./.	./.	1/.:28.7:44	./.	./.	./.	./.	./.	./.
5	149050923	.	T	INS:ME:SVA	.	PASS	SVTYPE=SVA;POLARITY=+	GT:TPM:UR	1/.:93.4:116	1/.:91.9:87	1/.:100.1:87	1/.:49.0:81	1/.:81.2:27	1/.:139.6:141	1/.:52.3:92	1/.:114.0:112	1/.:47.6:84	1/.:136.5:69	1/.:136.2:83	1/.:80.8:81	1/.:64.3:47	1/.:153.9:70	1/.:81.8:67	1/.:88.0:37	1/.:91.1:57	1/.:86.2:206	1/.:113.4:178	1/.:77.0:130	1/.:99.6:125
5	150393644	.	A	INS:ME:SVA	.	PASS	SVTYPE=SVA;POLARITY=+	GT:TPM:UR	./.	./.	./.	./.	./.	./.	./.	./.	./.	./.	./.	./.	./.	./.	./.	1/.:110.5:9	./.	./.	./.	./.	./.
5	154018786	.	G	INS:ME:SVA	.	PASS	SVTYPE=SVA;POLARITY=-	GT:TPM:UR	1/.:251.8:92	./.	./.	1/.:593.6:121	./.	./.	./.	./.	./.	./.	./.	./.	./.	./.	./.	./.	./.	./.	./.	./.	./.
5	158008875	.	G	INS:ME:SVA	.	PASS	SVTYPE=SVA;POLARITY=-	GT:TPM:UR	1/.:34.4:88	1/.:14.7:40	1/.:13.1:39	1/.:21.7:52	1/.:20.0:16	1/.:20.8:63	1/.:21.2:60	1/.:13.1:39	1/.:22.0:53	1/.:18.6:33	1/.:300.4:96	1/.:45.6:79	1/.:16.5:43	1/.:25.7:32	1/.:260.3:101	1/.:22.5:21	1/.:19.5:38	1/.:98.9:203	1/.:16.1:87	1/.:252.4:140	1/.:159.3:123
5	158642588	.	C	INS:ME:SVA	.	PASS	SVTYPE=SVA;POLARITY=-	GT:TPM:UR	./.	./.	./.	./.	./.	./.	./.	./.	./.	./.	1/.:183.7:21	./.	./.	./.	./.	./.	./.	./.	./.	./.	./.
5	161113883	.	A	INS:ME:SVA	.	PASS	SVTYPE=SVA;POLARITY=-	GT:TPM:UR	./.	./.	./.	./.	./.	./.	./.	./.	./.	./.	./.	./.	./.	./.	./.	./.	./.	./.	./.	1/.:50.5:11	./.
5	163011572	.	G	INS:ME:SVA	.	PASS	SVTYPE=SVA;POLARITY=+	GT:TPM:UR	./.	./.	./.	./.	1/.:3.3:5	./.	./.	./.	./.	./.	./.	./.	./.	1/.:4.7:11	./.	1/.:3.5:11	1/.:3.8:15	./.	./.	./.	./.
5	171951498	.	A	INS:ME:SVA	.	PASS	SVTYPE=SVA;POLARITY=+	GT:TPM:UR	./.	./.	./.	./.	./.	./.	./.	./.	./.	./.	./.	./.	./.	./.	./.	1/.:10.9:8	./.	./.	./.	./.	./.
6	4163903	.	T	INS:ME:SVA	.	PASS	SVTYPE=SVA;POLARITY=-	GT:TPM:UR	./.	./.	./.	./.	./.	./.	./.	./.	./.	./.	./.	./.	./.	./.	./.	./.	1/.:124.5:12	./.	./.	./.	./.
6	15455497	.	T	INS:ME:SVA	.	PASS	SVTYPE=SVA;POLARITY=-	GT:TPM:UR	./.	./.	./.	./.	./.	./.	./.	1/.:23.6:16	./.	./.	./.	./.	./.	./.	./.	./.	./.	./.	./.	./.	./.
6	17494060	.	A	INS:ME:SVA	.	PASS	SVTYPE=SVA;POLARITY=-	GT:TPM:UR	./.	./.	./.	./.	./.	./.	1/.:5.2:13	./.	./.	./.	./.	./.	./.	./.	./.	./.	./.	./.	./.	./.	./.
6	25587126	.	G	INS:ME:SVA	.	PASS	SVTYPE=SVA;POLARITY=+	GT:TPM:UR	1/.:298.8:331	1/.:397.3:283	1/.:331.1:260	1/.:317.3:236	1/.:444.9:90	1/.:265.2:320	1/.:366.6:298	1/.:268.4:222	1/.:285.9:242	1/.:307.6:170	1/.:409.8:183	1/.:362.5:272	1/.:330.9:164	1/.:284.4:145	1/.:366.9:212	1/.:346.1:134	1/.:433.1:202	1/.:281.5:570	1/.:336.0:412	1/.:369.9:365	1/.:393.1:346
6	29699545	.	G	INS:ME:SVA	.	PASS	SVTYPE=SVA;POLARITY=+	GT:TPM:UR	./.	./.	./.	./.	./.	./.	1/.:317.1:101	./.	1/.:250.9:88	./.	./.	./.	./.	./.	./.	./.	./.	./.	./.	./.	./.
6	31275969	.	C	INS:ME:SVA	.	PASS	SVTYPE=SVA;POLARITY=-	GT:TPM:UR	1/.:36.5:26	./.	1/.:8.9:18	1/.:6.6:17	1/.:416.0:20	1/.:4.2:21	1/.:684.1:140	1/.:5.0:11	1/.:914.5:152	1/.:632.8:74	1/.:10.6:16	1/.:573.8:139	1/.:476.2:72	./.	1/.:265.8:69	./.	./.	1/.:13.7:41	1/.:502.6:228	1/.:904.0:220	1/.:27.6:16
6	32353882	.	G	INS:ME:SVA	.	PASS	SVTYPE=SVA;POLARITY=+	GT:TPM:UR	./.	./.	./.	./.	1/.:3.9:5	./.	1/.:4.1:20	./.	./.	./.	./.	./.	1/.:7.9:24	1/.:5.0:18	1/.:4.9:14	./.	./.	./.	./.	./.	./.
6	33028498	.	T	INS:ME:SVA	.	PASS	SVTYPE=SVA;POLARITY=+	GT:TPM:UR	1/.:455.8:236	1/.:726.1:181	1/.:696.6:218	1/.:813.5:205	1/.:1140.1:61	1/.:866.4:270	1/.:433.9:158	1/.:1006.4:208	1/.:493.2:127	1/.:139.3:47	1/.:353.7:64	1/.:550.9:95	1/.:9.1:13	1/.:4.2:14	1/.:357.7:87	1/.:15.7:15	1/.:19.7:13	1/.:11.5:67	1/.:12.3:57	1/.:13.7:55	1/.:416.9:129
6	33030302	.	T	INS:ME:SVA	.	PASS	SVTYPE=SVA;POLARITY=+	GT:TPM:UR	./.	./.	./.	./.	./.	./.	./.	./.	1/.:17.8:11	./.	./.	./.	1/.:40.7:13	1/.:17.5:11	./.	./.	1/.:12.3:12	./.	1/.:14.7:28	1/.:16.0:24	./.
6	34129028	.	G	INS:ME:SVA	.	PASS	SVTYPE=SVA;POLARITY=+	GT:TPM:UR	./.	1/.:82.8:27	./.	./.	./.	./.	./.	./.	./.	./.	./.	./.	./.	./.	./.	./.	./.	./.	./.	./.	./.
6	34667483	.	A	INS:ME:SVA	.	PASS	SVTYPE=SVA;POLARITY=-	GT:TPM:UR	./.	./.	./.	./.	./.	./.	./.	./.	./.	./.	./.	./.	./.	./.	./.	1/.:172.4:29	./.	1/.:136.6:137	./.	./.	./.
6	36913744	.	G	INS:ME:SVA	.	PASS	SVTYPE=SVA;POLARITY=+	GT:TPM:UR	./.	1/.:291.4:129	./.	./.	1/.:176.3:32	./.	./.	./.	1/.:236.3:121	./.	1/.:360.0:105	./.	1/.:239.9:107	./.	1/.:197.1:98	./.	1/.:4.5:11	./.	1/.:7.8:24	1/.:329.9:196	1/.:218.7:180
6	44455130	.	T	INS:ME:SVA	.	PASS	SVTYPE=SVA;POLARITY=+	GT:TPM:UR	./.	1/.:94.0:35	./.	./.	./.	1/.:61.6:37	./.	1/.:55.9:41	1/.:84.9:42	./.	./.	./.	./.	./.	./.	./.	./.	./.	./.	./.	./.
6	48265696	.	A	INS:ME:SVA	.	PASS	SVTYPE=SVA;POLARITY=+	GT:TPM:UR	./.	./.	./.	./.	./.	./.	./.	./.	./.	./.	./.	./.	1/.:188.8:45	1/.:36.9:45	./.	./.	./.	./.	./.	./.	./.
6	66807442	.	T	INS:ME:SVA	.	PASS	SVTYPE=SVA;POLARITY=+	GT:TPM:UR	./.	./.	./.	./.	./.	./.	./.	./.	./.	1/.:85.6:37	1/.:130.8:64	./.	1/.:40.2:44	./.	1/.:91.5:49	1/.:63.9:33	1/.:137.0:65	./.	./.	1/.:48.1:16	1/.:107.9:107
6	71977043	.	C	INS:ME:SVA	.	PASS	SVTYPE=SVA;POLARITY=+	GT:TPM:UR	1/.:47.6:94	1/.:49.1:62	1/.:37.2:64	1/.:17.0:33	1/.:35.0:19	1/.:31.3:68	1/.:28.9:63	1/.:50.7:71	1/.:32.9:69	1/.:50.7:45	1/.:30.4:40	1/.:45.7:66	1/.:28.0:23	1/.:31.2:37	1/.:39.0:55	1/.:18.6:14	1/.:50.0:48	1/.:23.8:109	1/.:52.8:133	1/.:40.7:97	1/.:42.2:89
6	86860228	.	T	INS:ME:SVA	.	PASS	SVTYPE=SVA;POLARITY=+	GT:TPM:UR	1/.:8.0:14	./.	./.	./.	./.	./.	./.	./.	./.	./.	./.	./.	./.	./.	./.	./.	./.	./.	./.	./.	./.
6	109726253	.	T	INS:ME:SVA	.	PASS	SVTYPE=SVA;POLARITY=+	GT:TPM:UR	./.	./.	./.	./.	./.	./.	./.	./.	./.	1/.:134.2:10	./.	./.	./.	./.	./.	./.	./.	./.	./.	./.	./.
6	110707102	.	T	INS:ME:SVA	.	PASS	SVTYPE=SVA;POLARITY=-	GT:TPM:UR	./.	./.	./.	./.	./.	./.	./.	./.	./.	./.	./.	1/.:69.1:52	./.	./.	1/.:58.3:28	./.	./.	1/.:70.8:117	./.	./.	./.
6	111278187	.	A	INS:ME:SVA	.	PASS	SVTYPE=SVA;POLARITY=+	GT:TPM:UR	./.	./.	./.	./.	./.	./.	./.	./.	./.	./.	./.	./.	./.	./.	./.	./.	./.	./.	./.	./.	1/.:324.5:137
6	112368381	.	G	INS:ME:SVA	.	PASS	SVTYPE=SVA;POLARITY=-	GT:TPM:UR	1/.:387.8:221	1/.:450.5:152	1/.:438.3:153	1/.:405.2:149	1/.:216.3:41	1/.:410.7:187	1/.:525.8:205	1/.:663.8:187	1/.:399.5:162	1/.:181.7:66	1/.:517.7:145	1/.:135.5:111	1/.:410.4:112	1/.:395.7:83	1/.:336.5:123	1/.:459.5:97	1/.:415.1:120	1/.:247.7:339	1/.:376.5:271	1/.:321.5:237	1/.:416.5:250
6	122051491	.	G	INS:ME:SVA	.	PASS	SVTYPE=SVA;POLARITY=+	GT:TPM:UR	1/.:777.0:292	1/.:866.0:200	1/.:1104.5:218	1/.:888.2:200	1/.:341.5:59	1/.:900.7:249	1/.:756.5:260	1/.:730.0:194	1/.:339.2:182	1/.:756.9:145	1/.:696.2:166	1/.:590.0:229	1/.:850.3:145	1/.:1068.8:149	1/.:1179.9:185	1/.:355.5:102	1/.:565.4:142	1/.:659.2:468	1/.:438.2:313	1/.:645.3:322	1/.:800.9:244
6	133028022	.	A	INS:ME:SVA	.	PASS	SVTYPE=SVA;POLARITY=-	GT:TPM:UR	./.	1/.:33.0:35	./.	./.	./.	1/.:18.6:38	./.	./.	./.	./.	./.	./.	./.	./.	./.	./.	1/.:48.4:33	1/.:43.0:118	./.	./.	1/.:42.8:66
6	137018755	.	A	INS:ME:SVA	.	PASS	SVTYPE=SVA;POLARITY=-	GT:TPM:UR	./.	./.	./.	./.	./.	./.	./.	./.	./.	./.	1/.:160.8:60	./.	1/.:131.4:54	./.	1/.:88.3:75	1/.:166.7:39	1/.:147.3:66	1/.:119.4:208	./.	./.	1/.:51.7:90
6	144609685	.	T	INS:ME:SVA	.	PASS	SVTYPE=SVA;POLARITY=+	GT:TPM:UR	./.	./.	./.	./.	./.	./.	./.	./.	./.	./.	./.	./.	./.	./.	./.	1/.:41.7:12	./.	1/.:120.1:143	1/.:77.2:108	1/.:101.1:103	./.
6	156990835	.	T	INS:ME:SVA	.	PASS	SVTYPE=SVA;POLARITY=-	GT:TPM:UR	./.	./.	./.	./.	./.	./.	./.	./.	./.	1/.:26.9:11	./.	./.	./.	1/.:151.7:33	1/.:131.7:29	1/.:6.1:8	./.	./.	1/.:63.6:55	1/.:51.6:43	1/.:141.9:63
6	159827781	.	T	INS:ME:SVA	.	PASS	SVTYPE=SVA;POLARITY=-	GT:TPM:UR	./.	./.	./.	./.	./.	./.	./.	./.	./.	./.	./.	./.	./.	./.	./.	./.	1/.:3.1:11	./.	./.	./.	./.
7	1187614	.	G	INS:ME:SVA	.	PASS	SVTYPE=SVA;POLARITY=+	GT:TPM:UR	./.	./.	./.	./.	1/.:5.6:7	./.	./.	./.	./.	./.	1/.:3.2:11	./.	./.	./.	./.	./.	./.	./.	./.	1/.:4.4:27	./.
7	2574909	.	G	INS:ME:SVA	.	PASS	SVTYPE=SVA;POLARITY=+	GT:TPM:UR	1/.:22.3:76	1/.:20.5:62	1/.:29.2:92	1/.:27.3:77	1/.:21.7:19	1/.:18.7:80	1/.:27.9:94	1/.:31.1:86	1/.:24.1:59	1/.:14.7:32	1/.:24.0:46	1/.:17.5:60	1/.:20.6:38	1/.:27.2:48	1/.:24.8:70	1/.:26.3:32	1/.:31.2:65	1/.:25.7:184	1/.:21.7:130	1/.:19.3:84	1/.:20.1:77
7	2717315	.	A	INS:ME:SVA	.	PASS	SVTYPE=SVA;POLARITY=-	GT:TPM:UR	./.	./.	./.	./.	./.	./.	./.	./.	./.	./.	./.	./.	./.	./.	./.	./.	./.	1/.:6.8:12	./.	./.	./.
7	5695381	.	C	INS:ME:SVA	.	PASS	SVTYPE=SVA;POLARITY=-	GT:TPM:UR	./.	./.	./.	./.	./.	./.	./.	./.	./.	./.	./.	./.	./.	./.	./.	1/.:19.3:11	./.	1/.:29.9:64	./.	./.	./.
7	21389899	.	T	INS:ME:SVA	.	PASS	SVTYPE=SVA;POLARITY=-	GT:TPM:UR	./.	./.	./.	./.	./.	./.	./.	./.	./.	./.	./.	./.	./.	./.	./.	./.	1/.:43.7:28	./.	1/.:46.1:81	1/.:49.5:63	./.
7	24025685	.	A	INS:ME:SVA	.	PASS	SVTYPE=SVA;POLARITY=-	GT:TPM:UR	./.	./.	./.	./.	1/.:125.1:5	./.	./.	./.	./.	./.	./.	./.	./.	./.	./.	./.	./.	./.	./.	./.	./.
7	27083742	.	G	INS:ME:SVA	.	PASS	SVTYPE=SVA;POLARITY=-	GT:TPM:UR	./.	1/.:5.8:18	1/.:5.7:19	./.	1/.:3.9:6	1/.:9.1:31	1/.:5.4:24	1/.:6.9:24	1/.:5.8:20	./.	1/.:3.7:12	1/.:5.5:25	./.	1/.:3.5:11	./.	./.	1/.:4.0:11	1/.:5.7:55	./.	./.	1/.:6.5:30
7	47961581	.	T	INS:ME:SVA	.	PASS	SVTYPE=SVA;POLARITY=-	GT:TPM:UR	1/.:584.8:321	1/.:611.3:206	1/.:422.2:219	1/.:379.1:204	1/.:84.5:50	1/.:586.5:308	1/.:555.2:262	1/.:608.4:267	1/.:592.3:265	1/.:537.2:145	1/.:537.1:207	1/.:587.2:230	1/.:589.8:171	1/.:676.1:175	1/.:528.3:213	1/.:725.7:105	1/.:532.9:152	1/.:453.2:458	1/.:493.9:383	1/.:509.8:307	1/.:465.7:284
7	52122558	.	A	INS:ME:SVA	.	PASS	SVTYPE=SVA;POLARITY=-	GT:TPM:UR	./.	./.	1/.:278.3:113	./.	1/.:46.7:6	./.	./.	./.	./.	./.	1/.:93.0:52	./.	1/.:447.0:89	1/.:178.9:56	1/.:395.7:101	./.	./.	1/.:169.2:214	./.	./.	./.
7	64014035	.	C	INS:ME:SVA	.	PASS	SVTYPE=SVA;POLARITY=-	GT:TPM:UR	1/.:603.6:262	1/.:555.6:197	1/.:495.0:187	1/.:492.2:189	1/.:613.4:69	1/.:538.3:257	1/.:799.7:263	1/.:490.9:186	1/.:700.2:226	1/.:512.4:128	1/.:630.2:136	1/.:498.0:201	1/.:578.9:136	1/.:631.2:143	1/.:596.0:176	1/.:480.4:123	1/.:681.5:142	1/.:462.8:459	1/.:539.7:356	1/.:557.3:311	1/.:609.7:272
7	64442335	.	A	INS:ME:SVA	.	PASS	SVTYPE=SVA;POLARITY=-	GT:TPM:UR	./.	./.	./.	./.	./.	./.	./.	./.	./.	1/.:47.3:28	1/.:23.3:24	./.	./.	./.	./.	./.	./.	./.	./.	./.	./.
7	99023861	.	A	INS:ME:SVA	.	PASS	SVTYPE=SVA;POLARITY=-	GT:TPM:UR	1/.:78.2:111	1/.:67.5:85	1/.:88.6:99	1/.:67.4:63	1/.:67.3:28	1/.:58.8:103	1/.:72.9:99	1/.:52.7:78	1/.:83.3:89	1/.:54.0:41	1/.:89.8:63	1/.:69.6:87	1/.:76.0:64	1/.:35.2:46	1/.:70.0:63	1/.:70.0:42	1/.:86.8:62	1/.:76.5:219	1/.:67.9:133	1/.:61.8:135	1/.:58.9:95
7	104615785	.	G	INS:ME:SVA	.	PASS	SVTYPE=SVA;POLARITY=+	GT:TPM:UR	./.	./.	./.	./.	./.	./.	./.	./.	./.	./.	./.	./.	./.	./.	./.	./.	./.	./.	./.	./.	1/.:16.5:15
7	108421136	.	A	INS:ME:SVA	.	PASS	SVTYPE=SVA;POLARITY=+	GT:TPM:UR	./.	./.	./.	./.	./.	./.	./.	./.	./.	./.	./.	./.	./.	./.	./.	./.	./.	./.	./.	./.	1/.:462.8:154
7	129818809	.	G	INS:ME:SVA	.	PASS	SVTYPE=SVA;POLARITY=-	GT:TPM:UR	./.	./.	./.	./.	1/.:115.1:5	./.	./.	./.	./.	./.	./.	./.	./.	./.	./.	./.	./.	./.	./.	./.	./.
7	141043320	.	A	INS:ME:SVA	.	PASS	SVTYPE=SVA;POLARITY=+	GT:TPM:UR	./.	./.	./.	./.	./.	./.	./.	./.	./.	./.	./.	./.	./.	./.	./.	./.	./.	./.	1/.:28.8:18	./.	./.
7	152284263	.	C	INS:ME:SVA	.	PASS	SVTYPE=SVA;POLARITY=+	GT:TPM:UR	1/.:160.3:108	1/.:202.5:85	1/.:148.0:48	1/.:71.3:33	1/.:267.5:18	1/.:112.9:67	1/.:196.3:80	1/.:68.1:40	1/.:77.5:37	./.	./.	./.	./.	./.	./.	./.	./.	1/.:5.9:14	./.	./.	1/.:112.2:71
7	157877601	.	A	INS:ME:SVA	.	PASS	SVTYPE=SVA;POLARITY=-	GT:TPM:UR	./.	./.	./.	./.	./.	./.	./.	./.	./.	./.	./.	1/.:247.4:30	./.	./.	./.	./.	./.	./.	./.	./.	./.
8	15304182	.	G	INS:ME:SVA	.	PASS	SVTYPE=SVA;POLARITY=+	GT:TPM:UR	1/.:473.3:285	1/.:54.9:69	1/.:617.3:262	1/.:496.9:213	1/.:661.8:58	1/.:320.7:202	1/.:380.6:258	1/.:375.0:218	1/.:266.7:231	1/.:122.5:65	1/.:119.1:99	1/.:86.8:122	1/.:128.1:90	1/.:93.6:82	1/.:127.9:132	1/.:238.3:95	1/.:92.4:86	1/.:314.5:463	1/.:463.0:429	1/.:557.2:345	1/.:95.4:153
8	23485507	.	T	INS:ME:SVA	.	PASS	SVTYPE=SVA;POLARITY=+	GT:TPM:UR	./.	./.	./.	./.	./.	./.	./.	./.	./.	./.	./.	./.	./.	./.	1/.:155.5:45	./.	1/.:180.3:32	./.	./.	./.	1/.:186.0:70
8	24960010	.	A	INS:ME:SVA	.	PASS	SVTYPE=SVA;POLARITY=-	GT:TPM:UR	1/.:5.2:12	./.	./.	./.	./.	./.	./.	./.	./.	./.	./.	./.	./.	./.	./.	./.	./.	./.	./.	./.	./.
8	27776587	.	G	INS:ME:SVA	.	PASS	SVTYPE=SVA;POLARITY=+	GT:TPM:UR	1/.:40.8:12	./.	./.	./.	./.	./.	./.	./.	./.	./.	./.	./.	./.	./.	./.	./.	./.	./.	./.	./.	./.
8	35805469	.	C	INS:ME:SVA	.	PASS	SVTYPE=SVA;POLARITY=+	GT:TPM:UR	./.	./.	./.	1/.:52.8:15	./.	./.	./.	./.	./.	./.	./.	./.	./.	./.	./.	./.	./.	./.	./.	./.	./.
8	36078988	.	C	INS:ME:SVA	.	PASS	SVTYPE=SVA;POLARITY=-	GT:TPM:UR	./.	./.	./.	./.	./.	./.	1/.:18.2:17	./.	./.	./.	./.	./.	./.	./.	./.	./.	./.	./.	./.	./.	./.
8	40920765	.	G	INS:ME:SVA	.	PASS	SVTYPE=SVA;POLARITY=-	GT:TPM:UR	./.	./.	./.	./.	./.	./.	./.	./.	./.	./.	./.	./.	./.	./.	./.	1/.:58.4:30	./.	1/.:101.8:195	./.	./.	./.
8	43036324	.	G	INS:ME:SVA	.	PASS	SVTYPE=SVA;POLARITY=+	GT:TPM:UR	./.	1/.:7.6:30	./.	./.	1/.:3.9:6	./.	1/.:4.1:25	1/.:5.5:24	./.	1/.:7.2:14	1/.:5.8:18	1/.:7.8:34	1/.:4.3:14	1/.:6.5:19	./.	./.	./.	./.	./.	1/.:4.9:36	./.
8	54997632	.	C	INS:ME:SVA	.	PASS	SVTYPE=SVA;POLARITY=-	GT:TPM:UR	1/.:5.9:35	1/.:4.1:13	./.	1/.:6.9:17	1/.:7.8:7	1/.:5.3:23	1/.:4.3:23	./.	./.	1/.:6.2:13	1/.:6.3:12	./.	./.	1/.:5.2:11	./.	1/.:4.5:8	1/.:7.4:18	./.	1/.:9.3:57	1/.:5.0:31	1/.:7.1:35
8	87436983	.	G	INS:ME:SVA	.	PASS	SVTYPE=SVA;POLARITY=+	GT:TPM:UR	1/.:320.1:291	1/.:217.5:166	1/.:436.8:219	1/.:358.1:216	1/.:323.1:50	1/.:295.8:273	1/.:364.6:242	1/.:415.4:235	1/.:419.0:242	1/.:213.0:108	1/.:476.7:169	1/.:298.2:198	1/.:503.4:155	1/.:266.0:114	1/.:269.7:158	1/.:320.8:114	1/.:281.2:128	1/.:264.9:437	1/.:447.1:356	1/.:340.9:297	1/.:248.9:246
8	94983623	.	T	INS:ME:SVA	.	PASS	SVTYPE=SVA;POLARITY=+	GT:TPM:UR	1/.:6.1:37	1/.:7.4:19	1/.:6.3:29	1/.:9.7:34	1/.:6.7:7	1/.:7.3:34	1/.:8.9:35	1/.:7.5:33	1/.:5.3:27	1/.:7.0:19	1/.:6.9:18	1/.:5.3:23	1/.:5.1:13	1/.:9.7:23	1/.:14.6:34	./.	1/.:6.5:17	1/.:5.3:60	./.	1/.:4.7:34	./.
8	109135937	.	A	INS:ME:SVA	.	PASS	SVTYPE=SVA;POLARITY=-	GT:TPM:UR	./.	1/.:422.7:84	./.	1/.:14.1:12	1/.:507.2:29	1/.:331.9:100	1/.:508.0:106	1/.:265.1:78	1/.:12.8:15	./.	./.	./.	1/.:788.8:76	./.	1/.:309.3:67	./.	./.	./.	./.	1/.:14.9:23	./.
8	117309366	.	G	INS:ME:SVA	.	PASS	SVTYPE=SVA;POLARITY=-	GT:TPM:UR	1/.:549.2:296	1/.:397.7:192	1/.:439.0:170	1/.:537.2:195	1/.:764.1:64	1/.:391.7:248	1/.:465.6:236	1/.:383.0:197	1/.:371.0:206	1/.:293.9:117	1/.:409.0:150	1/.:469.6:223	1/.:353.0:118	1/.:456.3:144	1/.:294.5:173	1/.:479.4:94	1/.:331.2:109	1/.:496.6:506	1/.:463.4:358	1/.:399.5:303	1/.:570.2:286
8	128111756	.	T	INS:ME:SVA	.	PASS	SVTYPE=SVA;POLARITY=-	GT:TPM:UR	./.	./.	./.	./.	1/.:147.4:5	./.	./.	./.	./.	./.	./.	./.	./.	./.	./.	./.	./.	./.	./.	./.	./.
8	131667170	.	T	INS:ME:SVA	.	PASS	SVTYPE=SVA;POLARITY=+	GT:TPM:UR	./.	./.	1/.:59.0:24	./.	./.	./.	./.	./.	./.	./.	./.	./.	./.	./.	./.	./.	./.	./.	./.	./.	./.
9	4568481	.	G	INS:ME:SVA	.	PASS	SVTYPE=SVA;POLARITY=-	GT:TPM:UR	./.	./.	./.	./.	./.	./.	./.	./.	./.	1/.:85.6:29	./.	./.	./.	./.	./.	./.	./.	./.	./.	./.	./.
9	16978287	.	C	INS:ME:SVA	.	PASS	SVTYPE=SVA;POLARITY=+	GT:TPM:UR	1/.:316.0:389	1/.:254.5:262	1/.:235.7:236	1/.:374.7:326	1/.:355.4:104	1/.:326.9:367	1/.:381.9:370	1/.:392.9:272	1/.:356.4:309	1/.:356.0:200	1/.:461.6:220	1/.:395.2:323	1/.:243.5:208	1/.:236.3:172	1/.:487.6:265	1/.:273.9:162	1/.:237.3:180	1/.:218.3:528	1/.:300.3:448	1/.:383.9:436	1/.:381.4:374
9	34703684	.	A	INS:ME:SVA	.	PASS	SVTYPE=SVA;POLARITY=+	GT:TPM:UR	1/.:36.9:16	1/.:861.4:127	1/.:9.3:12	./.	1/.:561.7:25	1/.:833.5:137	1/.:733.4:132	1/.:1706.0:154	1/.:30.7:14	./.	./.	1/.:8.7:16	./.	./.	1/.:1205.4:110	./.	./.	1/.:9.9:39	./.	1/.:27.2:17	1/.:21.5:17
9	74384495	.	G	INS:ME:SVA	.	PASS	SVTYPE=SVA;POLARITY=-	GT:TPM:UR	1/.:69.8:13	./.	./.	./.	./.	./.	./.	./.	./.	./.	./.	./.	./.	./.	./.	./.	./.	./.	./.	./.	./.
9	79612911	.	T	INS:ME:SVA	.	PASS	SVTYPE=SVA;POLARITY=-	GT:TPM:UR	./.	./.	1/.:14.3:13	./.	./.	./.	./.	./.	./.	1/.:138.8:40	1/.:423.8:52	./.	1/.:190.3:60	1/.:550.9:108	1/.:218.3:84	1/.:401.7:64	1/.:366.9:58	1/.:314.3:231	./.	1/.:230.0:132	1/.:295.3:122
9	98502633	.	G	INS:ME:SVA	.	PASS	SVTYPE=SVA;POLARITY=-	GT:TPM:UR	./.	./.	./.	./.	./.	./.	./.	./.	./.	./.	./.	1/.:21.3:13	./.	./.	./.	./.	./.	./.	./.	./.	./.
9	103786405	.	T	INS:ME:SVA	.	PASS	SVTYPE=SVA;POLARITY=-	GT:TPM:UR	./.	./.	./.	./.	./.	./.	./.	./.	./.	./.	./.	./.	./.	./.	./.	./.	./.	./.	./.	./.	1/.:73.5:67
9	112412620	.	T	INS:ME:SVA	.	PASS	SVTYPE=SVA;POLARITY=+	GT:TPM:UR	1/.:13.9:33	./.	1/.:10.1:18	./.	./.	./.	./.	1/.:15.1:14	./.	./.	./.	./.	./.	./.	./.	./.	./.	./.	./.	./.	./.
9	128032163	.	A	INS:ME:SVA	.	PASS	SVTYPE=SVA;POLARITY=+	GT:TPM:UR	./.	./.	./.	./.	./.	./.	./.	./.	./.	1/.:205.0:45	1/.:82.9:40	1/.:207.4:76	./.	./.	./.	./.	./.	./.	./.	./.	./.
9	136940354	.	G	INS:ME:SVA	.	PASS	SVTYPE=SVA;POLARITY=-	GT:TPM:UR	1/.:386.5:277	1/.:401.6:205	1/.:309.3:225	1/.:454.8:185	1/.:43.9:34	1/.:276.3:283	1/.:425.2:257	1/.:351.4:207	1/.:330.7:249	1/.:727.2:131	1/.:806.9:185	1/.:270.9:201	1/.:354.0:143	1/.:420.6:146	1/.:352.8:192	1/.:555.2:95	1/.:328.5:120	1/.:360.3:455	1/.:142.9:205	1/.:249.8:300	1/.:372.3:247
9	139693816	.	A	INS:ME:SVA	.	PASS	SVTYPE=SVA;POLARITY=+	GT:TPM:UR	./.	./.	./.	./.	./.	./.	./.	./.	./.	./.	./.	./.	./.	./.	./.	./.	1/.:485.1:18	./.	./.	./.	./.
9	141089122	.	A	INS:ME:SVA	.	PASS	SVTYPE=SVA;POLARITY=+	GT:TPM:UR	./.	./.	./.	./.	./.	./.	./.	./.	./.	./.	./.	./.	./.	./.	./.	1/.:121.7:10	./.	./.	./.	./.	./.
10	3162163	.	C	INS:ME:SVA	.	PASS	SVTYPE=SVA;POLARITY=+	GT:TPM:UR	./.	./.	./.	./.	./.	./.	./.	./.	./.	./.	./.	1/.:100.1:15	./.	./.	./.	./.	./.	./.	./.	./.	./.
10	9315998	.	C	INS:ME:SVA	.	PASS	SVTYPE=SVA;POLARITY=+	GT:TPM:UR	./.	./.	./.	1/.:5.0:24	./.	./.	./.	./.	1/.:5.5:11	1/.:4.7:15	1/.:4.5:17	./.	./.	1/.:3.5:12	./.	./.	./.	./.	./.	./.	./.
10	11976305	.	T	INS:ME:SVA	.	PASS	SVTYPE=SVA;POLARITY=+	GT:TPM:UR	./.	1/.:77.9:54	./.	./.	./.	1/.:66.2:58	./.	./.	./.	./.	./.	./.	./.	./.	./.	./.	./.	./.	./.	./.	./.
10	32194795	.	A	INS:ME:SVA	.	PASS	SVTYPE=SVA;POLARITY=-	GT:TPM:UR	./.	./.	./.	./.	./.	./.	./.	./.	./.	1/.:61.5:12	./.	./.	1/.:139.3:45	1/.:168.2:52	1/.:125.3:51	1/.:79.3:18	1/.:82.1:36	./.	./.	./.	./.
10	45950205	.	C	INS:ME:SVA	.	PASS	SVTYPE=SVA;POLARITY=-	GT:TPM:UR	./.	./.	./.	./.	./.	./.	./.	./.	./.	./.	./.	./.	./.	./.	./.	./.	./.	./.	./.	./.	1/.:63.5:55
10	49495208	.	T	INS:ME:SVA	.	PASS	SVTYPE=SVA;POLARITY=+	GT:TPM:UR	1/.:73.4:18	./.	./.	./.	./.	./.	./.	./.	./.	./.	./.	./.	./.	./.	./.	./.	./.	./.	./.	./.	./.
10	52115107	.	G	INS:ME:SVA	.	PASS	SVTYPE=SVA;POLARITY=-	GT:TPM:UR	1/.:15.4:55	1/.:14.7:35	1/.:14.3:32	1/.:8.9:36	1/.:8.9:11	1/.:11.6:43	1/.:16.8:54	1/.:16.7:38	1/.:13.2:39	1/.:9.3:18	1/.:10.6:23	1/.:10.5:40	1/.:11.7:25	1/.:11.5:18	1/.:11.8:37	1/.:8.7:16	1/.:9.4:25	1/.:13.4:91	1/.:13.1:64	1/.:10.7:51	1/.:13.9:55
10	61503494	.	T	INS:ME:SVA	.	PASS	SVTYPE=SVA;POLARITY=-	GT:TPM:UR	1/.:660.0:303	1/.:896.3:213	1/.:568.5:211	1/.:779.6:205	1/.:650.7:50	1/.:955.4:286	1/.:611.0:243	1/.:580.8:223	1/.:815.9:231	1/.:643.7:131	1/.:642.2:151	1/.:701.2:231	1/.:622.4:135	1/.:706.1:147	1/.:898.8:201	1/.:622.0:107	1/.:957.8:165	1/.:600.1:436	1/.:825.8:376	1/.:759.2:324	1/.:853.0:272
10	71753603	.	A	INS:ME:SVA	.	PASS	SVTYPE=SVA;POLARITY=+	GT:TPM:UR	./.	1/.:4.4:18	./.	1/.:6.6:18	1/.:3.3:5	./.	./.	1/.:6.4:20	./.	1/.:5.9:15	./.	1/.:5.2:18	./.	./.	1/.:7.1:18	1/.:3.5:8	1/.:4.7:13	./.	./.	./.	./.
10	72390250	.	T	INS:ME:SVA	.	PASS	SVTYPE=SVA;POLARITY=-	GT:TPM:UR	./.	./.	./.	./.	1/.:5.0:6	./.	./.	./.	./.	./.	./.	./.	./.	./.	./.	./.	./.	./.	./.	./.	./.
10	72451333	.	A	INS:ME:SVA	.	PASS	SVTYPE=SVA;POLARITY=+	GT:TPM:UR	./.	./.	./.	./.	1/.:3.3:5	./.	1/.:14.5:20	1/.:14.7:18	./.	./.	./.	./.	./.	./.	./.	./.	./.	./.	./.	./.	./.
10	73636399	.	C	INS:ME:SVA	.	PASS	SVTYPE=SVA;POLARITY=+	GT:TPM:UR	1/.:1831.8:392	1/.:1709.4:301	1/.:1568.3:318	1/.:1146.4:255	1/.:2771.8:126	1/.:1418.4:346	1/.:1124.7:333	1/.:1310.3:287	1/.:1713.0:316	1/.:1494.0:205	1/.:1743.9:222	1/.:774.9:238	1/.:2509.6:220	1/.:1610.0:210	1/.:1273.8:233	1/.:1226.0:153	1/.:1348.7:196	1/.:1298.3:645	1/.:1338.4:493	1/.:1118.8:368	1/.:1714.7:386
10	75448817	.	G	INS:ME:SVA	.	PASS	SVTYPE=SVA;POLARITY=-	GT:TPM:UR	1/.:12.6:47	1/.:14.1:45	1/.:23.5:67	1/.:19.4:48	1/.:18.9:15	1/.:14.8:51	1/.:14.9:51	1/.:17.8:46	1/.:21.2:58	1/.:15.8:32	1/.:16.8:42	1/.:23.2:54	1/.:19.1:31	1/.:12.5:26	1/.:17.4:40	1/.:17.0:22	1/.:19.7:33	1/.:20.4:111	1/.:16.3:80	1/.:21.9:67	1/.:17.8:63
10	77511021	.	C	INS:ME:SVA	.	PASS	SVTYPE=SVA;POLARITY=+	GT:TPM:UR	1/.:328.8:225	1/.:530.4:217	1/.:357.4:162	1/.:449.5:191	1/.:867.6:76	1/.:453.1:256	1/.:659.5:257	1/.:306.8:179	1/.:536.3:222	1/.:453.7:123	1/.:341.6:126	1/.:325.9:191	1/.:748.4:156	1/.:1032.4:171	1/.:433.8:162	1/.:468.2:92	1/.:445.6:129	1/.:518.9:457	1/.:492.4:363	1/.:450.1:284	1/.:421.6:239
10	79836366	.	A	INS:ME:SVA	.	PASS	SVTYPE=SVA;POLARITY=+	GT:TPM:UR	1/.:6.0:31	1/.:7.6:27	1/.:8.8:21	1/.:11.0:23	./.	1/.:6.5:27	1/.:10.1:36	1/.:10.9:20	1/.:8.8:24	1/.:7.5:16	1/.:6.5:11	1/.:7.3:32	1/.:10.2:24	1/.:9.2:15	1/.:6.2:18	1/.:6.7:11	1/.:7.0:16	1/.:11.8:84	1/.:7.1:42	1/.:6.9:41	1/.:12.7:46
10	81039664	.	C	INS:ME:SVA	.	PASS	SVTYPE=SVA;POLARITY=+	GT:TPM:UR	1/.:23.6:71	1/.:31.5:49	1/.:27.0:53	1/.:16.8:37	1/.:25.0:15	1/.:18.4:44	1/.:26.4:56	1/.:15.1:38	1/.:21.0:48	1/.:16.5:18	1/.:15.1:27	1/.:22.7:58	1/.:20.3:30	1/.:32.2:40	1/.:38.3:47	1/.:23.4:26	1/.:21.8:28	1/.:26.2:114	1/.:33.2:87	1/.:29.5:89	1/.:20.6:55
10	93083974	.	C	INS:ME:SVA	.	PASS	SVTYPE=SVA;POLARITY=+	GT:TPM:UR	./.	1/.:5.2:18	1/.:5.5:22	./.	1/.:5.6:7	1/.:5.3:26	./.	1/.:5.5:21	1/.:5.5:24	1/.:5.4:18	./.	./.	1/.:10.4:24	./.	./.	./.	1/.:4.5:14	1/.:7.3:72	./.	1/.:4.7:29	./.
10	122557524	.	C	INS:ME:SVA	.	PASS	SVTYPE=SVA;POLARITY=-	GT:TPM:UR	1/.:9.0:20	1/.:4.4:20	1/.:10.9:18	./.	./.	1/.:8.1:24	1/.:5.6:20	./.	1/.:6.3:24	1/.:220.3:57	1/.:168.8:69	1/.:279.6:115	1/.:885.9:145	1/.:347.0:70	1/.:428.9:114	1/.:342.6:69	1/.:403.0:112	1/.:309.6:287	1/.:249.0:177	1/.:11.1:32	1/.:370.9:138
10	135210904	.	C	INS:ME:SVA	.	PASS	SVTYPE=SVA;POLARITY=+	GT:TPM:UR	./.	./.	./.	./.	./.	./.	./.	./.	./.	./.	./.	./.	./.	./.	./.	./.	./.	1/.:19.5:64	./.	./.	1/.:19.9:40
11	5981542	.	T	INS:ME:SVA	.	PASS	SVTYPE=SVA;POLARITY=-	GT:TPM:UR	1/.:7.3:23	1/.:9.0:25	1/.:10.5:26	1/.:10.5:23	./.	1/.:8.7:26	1/.:10.6:28	1/.:5.8:18	1/.:11.7:33	1/.:6.2:16	1/.:7.3:15	1/.:12.4:27	1/.:12.7:18	1/.:13.5:20	1/.:7.3:15	1/.:7.4:14	./.	1/.:7.6:53	1/.:7.8:35	1/.:10.4:41	1/.:11.7:35
11	8096656	.	T	INS:ME:SVA	.	PASS	SVTYPE=SVA;POLARITY=+	GT:TPM:UR	./.	./.	./.	./.	./.	./.	./.	./.	./.	1/.:258.0:47	1/.:765.0:132	./.	./.	./.	./.	./.	./.	./.	./.	./.	./.
11	8839664	.	C	INS:ME:SVA	.	PASS	SVTYPE=SVA;POLARITY=-	GT:TPM:UR	1/.:228.3:133	1/.:227.0:103	1/.:148.4:47	1/.:266.3:81	1/.:498.9:37	1/.:58.0:60	1/.:240.3:130	1/.:214.8:93	1/.:46.3:45	1/.:84.3:30	1/.:7.6:12	1/.:37.5:40	./.	./.	1/.:169.9:44	./.	./.	1/.:109.4:161	1/.:10.5:21	./.	1/.:63.0:68
11	9104553	.	T	INS:ME:SVA	.	PASS	SVTYPE=SVA;POLARITY=-	GT:TPM:UR	1/.:712.4:185	1/.:826.8:162	./.	1/.:1137.8:175	1/.:1244.1:44	./.	./.	./.	1/.:684.1:127	./.	./.	1/.:18.0:16	./.	./.	./.	./.	./.	./.	./.	./.	./.
11	11948507	.	T	INS:ME:SVA	.	PASS	SVTYPE=SVA;POLARITY=+	GT:TPM:UR	./.	1/.:60.8:33	./.	1/.:68.3:37	1/.:86.8:19	./.	./.	1/.:56.3:29	1/.:57.9:41	1/.:98.0:37	1/.:21.1:18	1/.:33.6:35	./.	./.	./.	./.	./.	./.	./.	./.	./.
11	17321591	.	T	INS:ME:SVA	.	PASS	SVTYPE=SVA;POLARITY=-	GT:TPM:UR	./.	./.	1/.:64.8:12	./.	./.	./.	./.	./.	./.	./.	./.	./.	./.	./.	./.	./.	./.	./.	./.	./.	./.
11	33372031	.	A	INS:ME:SVA	.	PASS	SVTYPE=SVA;POLARITY=+	GT:TPM:UR	./.	1/.:86.2:27	./.	./.	./.	./.	./.	./.	./.	./.	./.	./.	./.	./.	./.	./.	./.	./.	./.	./.	./.
11	33828713	.	T	INS:ME:SVA	.	PASS	SVTYPE=SVA;POLARITY=+	GT:TPM:UR	./.	./.	./.	./.	./.	1/.:21.8:18	./.	./.	./.	1/.:454.2:64	./.	1/.:1061.5:144	1/.:551.2:74	1/.:946.8:86	./.	./.	./.	./.	1/.:340.8:157	1/.:258.2:140	./.
11	48260491	.	T	INS:ME:SVA	.	PASS	SVTYPE=SVA;POLARITY=+	GT:TPM:UR	./.	./.	./.	./.	./.	./.	./.	./.	./.	1/.:98.0:55	1/.:79.8:55	./.	./.	./.	./.	./.	./.	./.	1/.:218.4:250	./.	./.
11	49221254	.	G	INS:ME:SVA	.	PASS	SVTYPE=SVA;POLARITY=-	GT:TPM:UR	./.	./.	./.	./.	./.	./.	./.	./.	./.	./.	./.	./.	./.	./.	./.	./.	./.	1/.:22.6:19	./.	./.	./.
11	56264108	.	C	INS:ME:SVA	.	PASS	SVTYPE=SVA;POLARITY=-	GT:TPM:UR	1/.:557.0:253	1/.:990.6:243	1/.:624.6:202	1/.:593.0:212	1/.:407.1:45	1/.:787.0:262	1/.:471.9:234	1/.:705.3:230	1/.:551.3:215	1/.:884.6:152	1/.:726.6:136	1/.:659.8:243	1/.:732.2:128	1/.:563.6:146	1/.:613.3:171	1/.:807.3:112	1/.:561.8:141	1/.:671.2:487	1/.:756.0:381	1/.:701.3:316	1/.:550.9:264
11	57712087	.	T	INS:ME:SVA	.	PASS	SVTYPE=SVA;POLARITY=+	GT:TPM:UR	1/.:9.5:53	1/.:10.0:28	1/.:6.3:22	1/.:8.2:26	1/.:5.0:8	1/.:5.0:28	1/.:5.2:26	1/.:10.7:34	1/.:7.5:32	1/.:5.4:14	./.	1/.:5.7:25	./.	1/.:5.5:14	1/.:7.7:18	1/.:7.7:20	1/.:10.3:22	1/.:8.5:81	1/.:5.2:40	1/.:8.9:46	1/.:8.0:46
11	60378907	.	G	INS:ME:SVA	.	PASS	SVTYPE=SVA;POLARITY=-	GT:TPM:UR	./.	./.	./.	./.	./.	./.	./.	./.	./.	./.	./.	./.	./.	./.	./.	./.	./.	./.	1/.:273.3:164	./.	./.
11	61841640	.	T	INS:ME:SVA	.	PASS	SVTYPE=SVA;POLARITY=+	GT:TPM:UR	1/.:21.7:68	1/.:10.3:22	1/.:28.6:60	1/.:18.6:38	1/.:12.2:9	1/.:25.2:72	1/.:22.4:60	1/.:17.3:43	1/.:12.7:27	1/.:12.9:17	1/.:28.5:37	1/.:11.3:28	1/.:16.3:24	1/.:18.2:22	1/.:12.6:25	1/.:20.6:24	1/.:15.5:26	1/.:22.1:103	1/.:20.8:80	1/.:30.1:84	1/.:19.2:63
11	65725399	.	A	INS:ME:SVA	.	PASS	SVTYPE=SVA;POLARITY=-	GT:TPM:UR	./.	./.	1/.:23.9:15	./.	./.	./.	./.	./.	./.	./.	./.	./.	./.	./.	./.	./.	./.	./.	./.	./.	./.
11	66162114	.	G	INS:ME:SVA	.	PASS	SVTYPE=SVA;POLARITY=-	GT:TPM:UR	1/.:76.0:75	./.	1/.:105.5:70	1/.:80.0:58	1/.:3.3:5	1/.:51.2:44	1/.:65.8:67	1/.:109.3:62	1/.:154.1:55	1/.:141.7:24	1/.:77.5:35	1/.:7.7:11	1/.:110.0:28	./.	1/.:94.5:30	1/.:98.6:16	./.	1/.:81.3:110	./.	./.	./.
11	71989345	.	T	INS:ME:SVA	.	PASS	SVTYPE=SVA;POLARITY=+	GT:TPM:UR	1/.:9.4:12	1/.:5.1:15	./.	./.	1/.:6.7:5	./.	1/.:7.3:16	1/.:5.1:12	./.	1/.:166.0:43	./.	1/.:224.0:85	1/.:385.0:92	1/.:146.2:54	1/.:410.6:108	1/.:254.0:42	1/.:460.9:106	1/.:186.5:187	1/.:455.6:251	1/.:131.0:102	1/.:231.1:105
11	78274011	.	A	INS:ME:SVA	.	PASS	SVTYPE=SVA;POLARITY=-	GT:TPM:UR	./.	./.	./.	./.	./.	./.	./.	./.	./.	./.	./.	./.	./.	./.	./.	./.	./.	./.	./.	./.	1/.:108.9:66
11	79210368	.	T	INS:ME:SVA	.	PASS	SVTYPE=SVA;POLARITY=-	GT:TPM:UR	./.	1/.:174.7:55	./.	./.	1/.:121.8:25	1/.:251.2:110	./.	./.	1/.:50.7:21	1/.:431.7:94	1/.:179.1:58	1/.:176.4:85	./.	./.	1/.:13.3:12	1/.:465.6:72	1/.:183.9:42	1/.:144.5:168	./.	1/.:390.7:138	1/.:147.9:101
11	81555803	.	C	INS:ME:SVA	.	PASS	SVTYPE=SVA;POLARITY=-	GT:TPM:UR	./.	./.	1/.:27.6:11	./.	./.	./.	./.	./.	./.	./.	./.	./.	./.	./.	./.	./.	./.	./.	./.	./.	./.
11	108661562	.	G	INS:ME:SVA	.	PASS	SVTYPE=SVA;POLARITY=-	GT:TPM:UR	./.	./.	./.	./.	./.	./.	./.	./.	./.	./.	./.	./.	./.	./.	./.	./.	./.	1/.:19.3:14	./.	./.	./.
11	119050159	.	A	INS:ME:SVA	.	PASS	SVTYPE=SVA;POLARITY=+	GT:TPM:UR	./.	./.	./.	./.	./.	./.	./.	./.	./.	./.	./.	./.	./.	./.	./.	1/.:23.4:8	./.	1/.:94.4:70	1/.:87.2:47	1/.:88.2:51	./.
11	122356979	.	A	INS:ME:SVA	.	PASS	SVTYPE=SVA;POLARITY=-	GT:TPM:UR	./.	./.	./.	./.	./.	./.	./.	./.	./.	1/.:40.8:21	./.	1/.:183.6:62	./.	./.	./.	./.	./.	./.	./.	./.	./.
11	125458962	.	A	INS:ME:SVA	.	PASS	SVTYPE=SVA;POLARITY=+	GT:TPM:UR	./.	./.	./.	./.	./.	./.	./.	./.	./.	./.	./.	./.	./.	./.	./.	./.	./.	./.	./.	./.	1/.:139.5:73
11	128998513	.	C	INS:ME:SVA	.	PASS	SVTYPE=SVA;POLARITY=-	GT:TPM:UR	./.	./.	./.	1/.:5.3:18	./.	./.	./.	./.	./.	./.	./.	./.	./.	1/.:3.2:11	./.	./.	1/.:6.1:16	1/.:6.9:34	./.	./.	./.
12	534461	.	G	INS:ME:SVA	.	PASS	SVTYPE=SVA;POLARITY=+	GT:TPM:UR	1/.:22.8:19	./.	1/.:8.0:19	1/.:5.7:12	1/.:9.5:6	1/.:36.9:20	1/.:10.6:13	1/.:7.9:12	1/.:37.2:22	./.	1/.:23.5:11	1/.:664.3:140	1/.:681.1:99	1/.:4.7:11	1/.:678.0:133	1/.:202.3:40	1/.:862.7:103	1/.:809.2:490	1/.:961.3:399	1/.:271.0:154	./.
12	4241063	.	T	INS:ME:SVA	.	PASS	SVTYPE=SVA;POLARITY=+	GT:TPM:UR	./.	./.	./.	./.	./.	./.	./.	./.	./.	1/.:95.9:42	./.	1/.:242.2:101	./.	./.	./.	./.	./.	./.	1/.:284.7:147	./.	./.
12	8776995	.	G	INS:ME:SVA	.	PASS	SVTYPE=SVA;POLARITY=-	GT:TPM:UR	1/.:36.9:81	1/.:28.4:58	1/.:35.0:59	1/.:40.9:54	1/.:30.6:17	1/.:30.4:66	1/.:33.8:83	1/.:36.1:68	1/.:36.8:86	1/.:26.6:33	1/.:26.5:45	1/.:49.8:78	1/.:47.3:48	1/.:31.4:36	1/.:34.9:65	1/.:39.5:27	1/.:46.9:49	1/.:36.0:165	1/.:38.7:114	1/.:28.5:84	1/.:33.5:70
12	12771920	.	G	INS:ME:SVA	.	PASS	SVTYPE=SVA;POLARITY=+	GT:TPM:UR	1/.:1119.2:337	1/.:326.2:143	1/.:771.8:235	1/.:786.4:210	1/.:570.1:79	1/.:337.8:168	1/.:766.3:293	1/.:438.8:194	1/.:629.2:215	1/.:56.9:43	1/.:512.1:116	1/.:326.4:187	1/.:600.8:125	1/.:943.6:159	1/.:286.2:136	1/.:36.6:34	1/.:311.7:109	1/.:423.4:367	1/.:715.1:391	1/.:348.0:235	1/.:864.7:316
12	14323461	.	G	INS:ME:SVA	.	PASS	SVTYPE=SVA;POLARITY=-	GT:TPM:UR	1/.:5.2:25	./.	./.	1/.:6.3:20	./.	1/.:4.8:25	./.	./.	./.	./.	./.	./.	./.	./.	./.	./.	1/.:3.6:11	1/.:5.9:56	./.	./.	./.
12	14421462	.	A	INS:ME:SVA	.	PASS	SVTYPE=SVA;POLARITY=-	GT:TPM:UR	./.	./.	./.	./.	./.	./.	./.	./.	./.	./.	./.	./.	./.	./.	1/.:32.8:13	./.	./.	./.	./.	./.	./.
12	31853070	.	T	INS:ME:SVA	.	PASS	SVTYPE=SVA;POLARITY=+	GT:TPM:UR	./.	./.	./.	./.	1/.:63.4:5	./.	./.	./.	./.	./.	./.	./.	./.	./.	./.	./.	./.	./.	./.	./.	./.
12	32179903	.	G	INS:ME:SVA	.	PASS	SVTYPE=SVA;POLARITY=+	GT:TPM:UR	./.	./.	1/.:53.4:12	./.	./.	./.	./.	./.	./.	./.	./.	./.	./.	./.	./.	./.	./.	./.	./.	./.	./.
12	48899233	.	A	INS:ME:SVA	.	PASS	SVTYPE=SVA;POLARITY=+	GT:TPM:UR	./.	./.	./.	./.	./.	./.	./.	./.	./.	./.	./.	./.	./.	./.	./.	1/.:36.9:25	1/.:100.0:38	./.	./.	./.	./.
12	48915079	.	C	INS:ME:SVA	.	PASS	SVTYPE=SVA;POLARITY=+	GT:TPM:UR	1/.:45.5:116	1/.:326.2:118	1/.:293.8:128	1/.:399.9:153	1/.:35.6:23	1/.:297.4:177	1/.:24.9:85	1/.:32.2:84	1/.:40.9:101	1/.:235.2:72	1/.:376.4:83	1/.:36.9:93	1/.:203.8:66	1/.:483.5:80	1/.:52.5:78	1/.:381.8:58	1/.:163.9:62	1/.:26.1:189	1/.:270.4:195	1/.:45.4:141	1/.:329.8:144
12	48945093	.	C	INS:ME:SVA	.	PASS	SVTYPE=SVA;POLARITY=-	GT:TPM:UR	1/.:780.8:191	1/.:684.6:106	1/.:609.2:143	1/.:556.8:121	1/.:1558.9:49	1/.:524.4:154	1/.:702.7:159	1/.:621.7:126	1/.:558.7:127	1/.:691.8:83	1/.:640.7:115	1/.:870.9:163	1/.:513.9:84	1/.:580.3:91	1/.:630.6:115	1/.:280.6:60	1/.:791.2:113	1/.:493.1:270	1/.:668.2:225	1/.:346.9:168	1/.:757.1:179
12	49235297	.	A	INS:ME:SVA	.	PASS	SVTYPE=SVA;POLARITY=-	GT:TPM:UR	./.	1/.:9.8:32	./.	./.	1/.:17.2:14	1/.:8.1:21	./.	1/.:5.1:14	./.	1/.:17.8:20	1/.:17.5:32	./.	1/.:9.1:14	./.	1/.:6.6:12	./.	./.	1/.:9.6:60	1/.:15.3:47	1/.:16.0:71	1/.:8.2:27
12	57184281	.	G	INS:ME:SVA	.	PASS	SVTYPE=SVA;POLARITY=+	GT:TPM:UR	1/.:230.1:159	1/.:345.4:110	1/.:298.5:118	1/.:249.2:105	1/.:212.4:37	1/.:270.1:191	1/.:166.7:122	1/.:150.8:104	1/.:254.4:104	1/.:273.5:68	1/.:258.5:94	1/.:185.9:120	1/.:129.6:59	1/.:322.3:85	1/.:218.1:97	1/.:268.4:64	1/.:150.3:71	1/.:232.2:279	1/.:266.8:221	1/.:208.1:173	1/.:155.4:128
12	70248069	.	G	INS:ME:SVA	.	PASS	SVTYPE=SVA;POLARITY=+	GT:TPM:UR	1/.:55.6:67	1/.:73.6:40	1/.:52.4:43	1/.:31.8:29	1/.:80.1:10	1/.:57.4:56	1/.:48.4:53	1/.:33.0:44	1/.:34.7:43	1/.:47.0:25	1/.:40.6:24	1/.:46.2:49	1/.:71.9:27	1/.:23.2:28	1/.:39.0:29	1/.:10.6:14	1/.:37.0:25	1/.:46.3:123	1/.:34.9:80	1/.:39.1:80	1/.:64.2:60
12	96302405	.	G	INS:ME:SVA	.	PASS	SVTYPE=SVA;POLARITY=+	GT:TPM:UR	./.	1/.:7.6:27	./.	./.	1/.:9.5:8	./.	./.	./.	./.	./.	./.	./.	./.	./.	./.	./.	./.	./.	./.	./.	./.
12	104259164	.	T	INS:ME:SVA	.	PASS	SVTYPE=SVA;POLARITY=+	GT:TPM:UR	./.	./.	./.	./.	./.	./.	./.	./.	./.	./.	./.	./.	./.	./.	./.	./.	./.	./.	./.	1/.:132.0:11	./.
12	109049226	.	C	INS:ME:SVA	.	PASS	SVTYPE=SVA;POLARITY=-	GT:TPM:UR	1/.:1414.1:447	1/.:1388.4:316	1/.:961.0:313	1/.:670.2:203	1/.:1182.9:92	1/.:1146.7:391	1/.:1342.7:411	1/.:1833.8:360	1/.:987.6:323	1/.:1436.6:191	1/.:2037.4:270	1/.:1041.5:303	1/.:1732.9:281	1/.:1058.8:210	1/.:1610.1:317	1/.:1502.1:174	1/.:1191.1:221	1/.:1226.1:704	1/.:1500.3:582	1/.:1394.4:460	1/.:1699.2:428
12	111258436	.	T	INS:ME:SVA	.	PASS	SVTYPE=SVA;POLARITY=-	GT:TPM:UR	1/.:14.3:19	./.	./.	./.	./.	./.	./.	./.	./.	./.	./.	./.	./.	./.	./.	./.	./.	./.	./.	./.	./.
12	121124692	.	G	INS:ME:SVA	.	PASS	SVTYPE=SVA;POLARITY=+	GT:TPM:UR	./.	./.	./.	./.	./.	1/.:9.8:12	./.	./.	./.	./.	./.	./.	./.	./.	./.	./.	./.	./.	./.	./.	./.
12	123731280	.	T	INS:ME:SVA	.	PASS	SVTYPE=SVA;POLARITY=+	GT:TPM:UR	./.	./.	./.	./.	./.	./.	./.	./.	./.	./.	./.	./.	1/.:104.7:18	./.	./.	./.	./.	./.	./.	./.	./.
12	124587433	.	G	INS:ME:SVA	.	PASS	SVTYPE=SVA;POLARITY=+	GT:TPM:UR	1/.:654.3:296	1/.:812.6:232	1/.:525.8:220	1/.:591.5:231	1/.:491.1:73	1/.:807.8:288	1/.:595.0:266	1/.:749.6:245	1/.:402.0:218	1/.:525.0:124	1/.:355.9:128	1/.:676.0:238	1/.:710.3:142	1/.:912.4:153	1/.:880.0:170	1/.:523.1:107	1/.:640.5:174	1/.:843.4:570	1/.:778.9:401	1/.:487.0:313	1/.:639.3:257
12	125842877	.	T	INS:ME:SVA	.	PASS	SVTYPE=SVA;POLARITY=+	GT:TPM:UR	./.	./.	./.	./.	./.	./.	./.	./.	./.	./.	./.	./.	./.	./.	./.	1/.:371.2:41	1/.:309.3:43	./.	1/.:448.7:178	1/.:461.9:162	./.
13	19666042	.	G	INS:ME:SVA	.	PASS	SVTYPE=SVA;POLARITY=-	GT:TPM:UR	./.	./.	./.	./.	./.	./.	1/.:15.7:27	./.	./.	./.	./.	./.	./.	./.	./.	./.	./.	./.	./.	./.	./.
13	20697634	.	A	INS:ME:SVA	.	PASS	SVTYPE=SVA;POLARITY=-	GT:TPM:UR	./.	./.	./.	./.	./.	./.	./.	./.	./.	./.	./.	./.	1/.:159.3:43	./.	1/.:151.9:63	./.	./.	1/.:141.0:162	./.	./.	./.
13	27765724	.	T	INS:ME:SVA	.	PASS	SVTYPE=SVA;POLARITY=-	GT:TPM:UR	./.	./.	./.	./.	./.	./.	./.	./.	./.	./.	./.	./.	./.	./.	./.	./.	./.	./.	1/.:6.0:31	1/.:5.6:21	./.
13	30272238	.	C	INS:ME:SVA	.	PASS	SVTYPE=SVA;POLARITY=-	GT:TPM:UR	./.	./.	./.	./.	./.	./.	./.	./.	./.	./.	./.	./.	./.	./.	./.	1/.:126.2:21	1/.:101.4:35	1/.:91.1:96	./.	./.	./.
13	33815747	.	G	INS:ME:SVA	.	PASS	SVTYPE=SVA;POLARITY=-	GT:TPM:UR	1/.:44.9:96	1/.:57.4:55	1/.:41.9:49	1/.:53.6:61	1/.:13.9:15	1/.:43.5:89	1/.:60.2:89	1/.:43.1:63	1/.:32.2:59	1/.:49.1:43	1/.:55.0:58	1/.:45.2:80	1/.:46.3:44	1/.:62.4:49	1/.:68.1:68	1/.:59.7:31	1/.:35.4:50	1/.:41.3:154	1/.:38.2:123	1/.:39.1:88	1/.:41.4:89
13	42145501	.	C	INS:ME:SVA	.	PASS	SVTYPE=SVA;POLARITY=-	GT:TPM:UR	1/.:7.9:47	1/.:8.1:20	1/.:8.2:33	1/.:9.7:39	./.	1/.:8.2:38	1/.:6.9:38	1/.:12.2:47	1/.:8.6:37	1/.:10.9:28	1/.:8.0:22	1/.:7.0:29	1/.:6.6:19	1/.:10.2:22	1/.:11.6:34	1/.:21.5:23	1/.:8.7:26	1/.:11.3:105	1/.:12.9:78	1/.:9.6:55	1/.:9.3:53
13	42223722	.	T	INS:ME:SVA	.	PASS	SVTYPE=SVA;POLARITY=+	GT:TPM:UR	./.	./.	./.	./.	./.	./.	./.	./.	./.	1/.:530.5:64	1/.:371.2:74	1/.:188.4:85	1/.:486.9:69	./.	1/.:351.8:65	1/.:145.8:40	1/.:309.0:66	./.	./.	./.	./.
13	43746164	.	T	INS:ME:SVA	.	PASS	SVTYPE=SVA;POLARITY=+	GT:TPM:UR	./.	./.	./.	./.	./.	./.	./.	./.	./.	./.	./.	./.	./.	1/.:24.0:14	./.	./.	./.	./.	./.	./.	./.
13	45799532	.	A	INS:ME:SVA	.	PASS	SVTYPE=SVA;POLARITY=+	GT:TPM:UR	./.	./.	./.	./.	./.	./.	./.	./.	./.	./.	./.	./.	./.	./.	./.	1/.:178.5:16	./.	1/.:167.2:96	./.	./.	./.
13	46965438	.	G	INS:ME:SVA	.	PASS	SVTYPE=SVA;POLARITY=-	GT:TPM:UR	./.	./.	./.	./.	./.	./.	./.	./.	./.	./.	./.	./.	./.	./.	./.	./.	./.	1/.:18.6:16	./.	./.	./.
13	49999313	.	G	INS:ME:SVA	.	PASS	SVTYPE=SVA;POLARITY=-	GT:TPM:UR	./.	./.	./.	./.	./.	./.	./.	./.	./.	./.	./.	./.	./.	./.	./.	./.	./.	1/.:214.4:162	./.	./.	./.
13	51735278	.	A	INS:ME:SVA	.	PASS	SVTYPE=SVA;POLARITY=-	GT:TPM:UR	1/.:182.3:296	1/.:292.0:217	1/.:212.3:219	./.	1/.:337.0:68	1/.:196.6:258	./.	./.	1/.:149.4:187	./.	./.	./.	./.	./.	1/.:4.7:14	1/.:233.4:84	./.	1/.:277.2:438	1/.:8.7:31	./.	./.
13	52697975	.	G	INS:ME:SVA	.	PASS	SVTYPE=SVA;POLARITY=+	GT:TPM:UR	1/.:169.6:77	./.	./.	1/.:241.4:61	./.	./.	./.	./.	./.	./.	./.	./.	./.	./.	./.	./.	./.	./.	./.	./.	./.
13	82367696	.	T	INS:ME:SVA	.	PASS	SVTYPE=SVA;POLARITY=+	GT:TPM:UR	1/.:752.5:269	1/.:931.1:214	1/.:761.0:181	1/.:1307.7:241	1/.:758.0:61	1/.:893.8:273	1/.:958.3:260	1/.:494.9:146	1/.:203.4:95	1/.:382.6:82	1/.:513.2:119	1/.:16.1:43	1/.:599.8:92	1/.:573.3:98	1/.:1036.6:198	1/.:875.0:111	1/.:896.2:140	1/.:850.6:498	1/.:687.5:341	1/.:765.7:288	1/.:477.7:175
13	96344299	.	G	INS:ME:SVA	.	PASS	SVTYPE=SVA;POLARITY=+	GT:TPM:UR	./.	1/.:4.2:15	./.	1/.:8.7:27	./.	1/.:7.7:29	./.	./.	1/.:7.1:38	./.	1/.:6.5:15	./.	1/.:4.8:14	1/.:4.7:13	1/.:5.6:22	1/.:5.5:8	1/.:3.6:11	1/.:5.1:56	./.	./.	./.
13	96581393	.	A	INS:ME:SVA	.	PASS	SVTYPE=SVA;POLARITY=+	GT:TPM:UR	1/.:484.4:224	1/.:369.7:164	1/.:406.2:184	1/.:347.2:139	1/.:222.5:36	1/.:266.6:193	1/.:510.9:206	1/.:485.6:184	1/.:503.2:184	1/.:284.6:98	1/.:263.5:115	1/.:562.2:188	1/.:284.6:100	1/.:683.6:128	1/.:320.5:132	1/.:295.4:81	1/.:545.6:131	1/.:489.7:423	1/.:378.3:285	1/.:376.3:242	1/.:403.6:199
13	100222263	.	G	INS:ME:SVA	.	PASS	SVTYPE=SVA;POLARITY=-	GT:TPM:UR	./.	./.	./.	./.	./.	./.	./.	./.	./.	./.	./.	./.	1/.:31.5:14	./.	1/.:24.4:27	./.	./.	./.	./.	1/.:21.2:48	./.
13	109963314	.	T	INS:ME:SVA	.	PASS	SVTYPE=SVA;POLARITY=-	GT:TPM:UR	1/.:30.0:74	1/.:40.0:49	1/.:42.0:54	1/.:52.0:53	1/.:45.6:13	1/.:40.3:61	1/.:42.7:62	1/.:31.1:46	1/.:51.7:71	1/.:62.8:40	1/.:36.5:34	1/.:45.9:64	1/.:52.1:40	1/.:59.1:35	1/.:53.1:43	1/.:42.4:24	1/.:33.0:36	1/.:50.9:119	1/.:54.2:85	1/.:56.9:89	1/.:45.6:67
14	45446355	.	T	INS:ME:SVA	.	PASS	SVTYPE=SVA;POLARITY=+	GT:TPM:UR	./.	./.	./.	./.	./.	./.	./.	./.	./.	./.	./.	./.	./.	./.	./.	./.	./.	./.	./.	1/.:19.1:18	./.
14	74760019	.	C	INS:ME:SVA	.	PASS	SVTYPE=SVA;POLARITY=+	GT:TPM:UR	./.	./.	./.	./.	./.	./.	./.	1/.:111.4:11	./.	./.	./.	./.	./.	./.	./.	./.	./.	./.	./.	./.	./.
14	77181081	.	A	INS:ME:SVA	.	PASS	SVTYPE=SVA;POLARITY=-	GT:TPM:UR	./.	./.	./.	./.	./.	./.	./.	./.	./.	./.	./.	./.	./.	./.	./.	1/.:80.0:21	1/.:105.4:23	./.	./.	./.	./.
14	77365193	.	T	INS:ME:SVA	.	PASS	SVTYPE=SVA;POLARITY=+	GT:TPM:UR	./.	1/.:4.9:18	1/.:7.9:26	1/.:7.1:30	1/.:5.6:7	1/.:7.2:33	1/.:6.0:28	1/.:5.6:22	./.	./.	1/.:11.9:19	./.	1/.:5.3:14	1/.:7.7:16	1/.:4.9:19	1/.:9.3:14	1/.:3.6:11	1/.:5.5:53	1/.:6.3:47	1/.:6.5:41	1/.:6.5:37
14	77736169	.	C	INS:ME:SVA	.	PASS	SVTYPE=SVA;POLARITY=-	GT:TPM:UR	./.	./.	./.	./.	1/.:3.3:5	./.	./.	./.	./.	1/.:4.4:13	1/.:6.0:21	./.	1/.:6.1:18	1/.:3.2:12	1/.:6.6:30	1/.:6.7:17	./.	./.	./.	./.	./.
14	81786770	.	T	INS:ME:SVA	.	PASS	SVTYPE=SVA;POLARITY=+	GT:TPM:UR	1/.:263.8:120	1/.:271.6:86	1/.:292.0:83	1/.:177.1:74	1/.:208.0:20	1/.:503.0:161	1/.:364.0:115	1/.:341.5:89	1/.:140.1:67	1/.:253.1:44	1/.:251.0:75	1/.:168.4:71	1/.:241.2:56	1/.:416.1:78	1/.:247.6:66	1/.:295.7:60	1/.:187.0:34	1/.:393.2:257	1/.:394.6:213	1/.:436.7:187	1/.:296.6:142
15	33441203	.	T	INS:ME:SVA	.	PASS	SVTYPE=SVA;POLARITY=+	GT:TPM:UR	./.	./.	./.	./.	./.	./.	./.	./.	./.	./.	./.	1/.:94.1:43	./.	./.	1/.:118.2:35	./.	./.	./.	./.	1/.:127.3:71	./.
15	43296612	.	A	INS:ME:SVA	.	PASS	SVTYPE=SVA;POLARITY=-	GT:TPM:UR	./.	./.	./.	./.	1/.:3.9:6	./.	./.	./.	./.	./.	./.	./.	1/.:4.1:12	./.	./.	1/.:3.9:11	./.	./.	./.	./.	./.
15	43368234	.	A	INS:ME:SVA	.	PASS	SVTYPE=SVA;POLARITY=-	GT:TPM:UR	1/.:13.3:62	1/.:16.3:51	1/.:13.3:49	1/.:10.5:40	1/.:9.5:12	1/.:11.9:61	1/.:10.1:48	1/.:14.4:54	1/.:16.7:64	1/.:13.4:33	1/.:13.4:39	1/.:10.9:49	1/.:10.2:21	1/.:8.7:22	1/.:11.1:35	1/.:13.8:27	1/.:12.8:35	1/.:11.2:107	1/.:13.1:101	1/.:10.2:75	1/.:11.1:56
15	49843424	.	C	INS:ME:SVA	.	PASS	SVTYPE=SVA;POLARITY=+	GT:TPM:UR	1/.:59.0:100	1/.:67.0:56	1/.:56.2:57	1/.:49.9:66	1/.:77.3:10	1/.:67.4:84	1/.:86.2:99	1/.:87.4:63	1/.:79.1:91	1/.:94.4:42	1/.:105.3:40	1/.:81.0:78	1/.:76.0:49	1/.:39.2:30	1/.:88.0:65	1/.:92.2:32	1/.:93.7:44	1/.:94.1:182	1/.:103.0:145	1/.:107.3:112	1/.:52.2:77
15	50450010	.	T	INS:ME:SVA	.	PASS	SVTYPE=SVA;POLARITY=-	GT:TPM:UR	1/.:16.4:51	1/.:12.5:26	1/.:18.8:41	1/.:23.4:45	1/.:16.7:9	1/.:16.9:47	1/.:20.8:38	1/.:21.2:40	1/.:15.6:42	1/.:20.4:24	1/.:25.2:36	1/.:23.1:40	1/.:27.7:27	1/.:21.2:24	1/.:29.4:27	1/.:27.3:31	1/.:22.4:32	1/.:16.9:86	1/.:13.9:60	1/.:22.2:65	1/.:23.1:55
15	50464409	.	G	INS:ME:SVA	.	PASS	SVTYPE=SVA;POLARITY=-	GT:TPM:UR	1/.:7.2:29	1/.:8.6:19	./.	1/.:8.7:27	1/.:7.8:6	1/.:6.4:30	1/.:7.9:22	1/.:5.9:21	1/.:6.3:29	./.	1/.:9.3:22	1/.:7.3:24	1/.:5.8:11	./.	1/.:6.8:20	1/.:7.1:12	1/.:5.2:11	1/.:7.5:62	1/.:5.8:35	1/.:7.4:39	1/.:8.1:28
15	51227558	.	G	INS:ME:SVA	.	PASS	SVTYPE=SVA;POLARITY=+	GT:TPM:UR	./.	./.	./.	./.	./.	./.	./.	./.	./.	1/.:79.6:39	1/.:61.3:38	1/.:35.5:49	./.	./.	./.	1/.:79.6:29	1/.:134.6:80	./.	./.	./.	./.
15	61238539	.	G	INS:ME:SVA	.	PASS	SVTYPE=SVA;POLARITY=-	GT:TPM:UR	1/.:527.7:260	1/.:709.4:188	1/.:560.3:183	1/.:426.1:159	1/.:477.2:50	1/.:838.7:271	1/.:606.7:222	1/.:467.6:165	1/.:693.0:239	1/.:988.0:133	1/.:559.4:129	1/.:566.7:179	1/.:264.6:101	1/.:313.1:102	1/.:238.9:154	1/.:452.1:84	1/.:850.9:168	1/.:663.2:511	1/.:658.8:352	1/.:722.9:307	1/.:638.7:263
15	69256086	.	A	INS:ME:SVA	.	PASS	SVTYPE=SVA;POLARITY=-	GT:TPM:UR	1/.:9.5:12	./.	./.	./.	./.	./.	./.	./.	./.	./.	./.	./.	./.	./.	./.	./.	./.	./.	./.	./.	./.
15	70839564	.	G	INS:ME:SVA	.	PASS	SVTYPE=SVA;POLARITY=+	GT:TPM:UR	1/.:438.9:136	1/.:15.2:17	1/.:788.2:124	1/.:7.8:15	1/.:14.5:7	1/.:35.9:31	1/.:1238.2:248	1/.:567.8:124	1/.:776.4:143	./.	./.	1/.:9.1:15	1/.:700.4:90	1/.:46.9:22	1/.:306.5:86	1/.:18.9:8	./.	1/.:711.7:348	1/.:9.7:30	1/.:17.1:34	1/.:629.7:183
15	71164722	.	C	INS:ME:SVA	.	PASS	SVTYPE=SVA;POLARITY=+	GT:TPM:UR	./.	./.	./.	./.	1/.:3.3:5	./.	./.	./.	./.	./.	./.	./.	./.	./.	./.	./.	./.	./.	./.	./.	./.
15	72151132	.	A	INS:ME:SVA	.	PASS	SVTYPE=SVA;POLARITY=+	GT:TPM:UR	./.	./.	./.	./.	./.	./.	./.	./.	./.	./.	./.	./.	./.	./.	./.	./.	./.	./.	./.	1/.:10.4:11	./.
15	75152750	.	C	INS:ME:SVA	.	PASS	SVTYPE=SVA;POLARITY=-	GT:TPM:UR	./.	./.	./.	./.	./.	1/.:67.1:47	./.	./.	./.	./.	./.	1/.:112.4:34	./.	./.	./.	./.	./.	./.	./.	./.	./.
15	83911277	.	C	INS:ME:SVA	.	PASS	SVTYPE=SVA;POLARITY=-	GT:TPM:UR	./.	./.	./.	./.	./.	./.	./.	./.	./.	1/.:33.3:24	./.	./.	./.	./.	./.	./.	./.	./.	./.	./.	./.
15	99422276	.	C	INS:ME:SVA	.	PASS	SVTYPE=SVA;POLARITY=-	GT:TPM:UR	./.	./.	1/.:44.2:13	./.	./.	./.	./.	./.	./.	./.	./.	./.	./.	./.	./.	./.	./.	./.	./.	./.	./.
16	1335893	.	C	INS:ME:SVA	.	PASS	SVTYPE=SVA;POLARITY=+	GT:TPM:UR	1/.:114.3:18	./.	./.	./.	./.	./.	./.	./.	./.	./.	./.	./.	./.	./.	./.	./.	./.	./.	./.	./.	./.
16	2319055	.	G	INS:ME:SVA	.	PASS	SVTYPE=SVA;POLARITY=+	GT:TPM:UR	./.	./.	1/.:139.1:31	./.	./.	./.	./.	./.	./.	./.	./.	./.	./.	./.	./.	./.	./.	./.	./.	./.	./.
16	2839624	.	C	INS:ME:SVA	.	PASS	SVTYPE=SVA;POLARITY=+	GT:TPM:UR	./.	./.	./.	./.	./.	./.	./.	./.	./.	./.	./.	./.	1/.:366.2:74	1/.:272.4:48	1/.:382.0:81	./.	./.	./.	./.	./.	./.
16	3420926	.	A	INS:ME:SVA	.	PASS	SVTYPE=SVA;POLARITY=-	GT:TPM:UR	./.	./.	./.	./.	./.	./.	1/.:40.2:31	1/.:14.9:20	./.	./.	./.	./.	./.	./.	./.	./.	./.	./.	./.	./.	./.
16	6533343	.	G	INS:ME:SVA	.	PASS	SVTYPE=SVA;POLARITY=-	GT:TPM:UR	./.	./.	./.	./.	./.	./.	./.	./.	./.	./.	1/.:144.4:13	./.	./.	./.	./.	./.	./.	./.	./.	./.	./.
16	18744989	.	C	INS:ME:SVA	.	PASS	SVTYPE=SVA;POLARITY=-	GT:TPM:UR	./.	./.	./.	./.	./.	./.	./.	./.	./.	./.	./.	./.	./.	./.	./.	./.	./.	1/.:7.6:17	./.	./.	./.
16	25543071	.	T	INS:ME:SVA	.	PASS	SVTYPE=SVA;POLARITY=-	GT:TPM:UR	./.	./.	./.	./.	./.	./.	./.	./.	./.	./.	./.	./.	./.	./.	./.	./.	./.	./.	./.	1/.:37.0:19	./.
16	28835563	.	G	INS:ME:SVA	.	PASS	SVTYPE=SVA;POLARITY=+	GT:TPM:UR	./.	./.	./.	./.	./.	./.	./.	./.	./.	1/.:224.7:13	./.	./.	./.	./.	./.	./.	./.	./.	./.	./.	./.
16	31110127	.	T	INS:ME:SVA	.	PASS	SVTYPE=SVA;POLARITY=+	GT:TPM:UR	./.	./.	./.	./.	./.	./.	./.	./.	./.	./.	./.	./.	./.	./.	./.	./.	1/.:222.5:46	./.	./.	./.	./.
16	57235818	.	G	INS:ME:SVA	.	PASS	SVTYPE=SVA;POLARITY=+	GT:TPM:UR	1/.:8.8:26	1/.:5.1:18	./.	1/.:7.8:13	1/.:8.3:6	1/.:8.7:22	1/.:5.4:19	1/.:9.3:15	1/.:10.4:15	./.	1/.:8.4:12	1/.:13.4:23	./.	./.	1/.:15.6:19	1/.:10.3:10	./.	1/.:6.2:44	1/.:5.4:31	1/.:5.9:19	1/.:10.1:29
16	66548094	.	C	INS:ME:SVA	.	PASS	SVTYPE=SVA;POLARITY=-	GT:TPM:UR	1/.:1616.1:424	1/.:1460.7:241	1/.:2009.5:340	1/.:1263.2:226	1/.:1709.6:79	1/.:2356.1:421	1/.:988.1:274	1/.:1986.4:303	1/.:1367.3:251	1/.:1286.6:148	1/.:1785.8:221	1/.:1389.7:298	1/.:1711.3:178	1/.:1190.8:166	1/.:1339.9:229	1/.:1163.7:148	1/.:1124.0:160	1/.:1311.1:676	1/.:1065.3:433	1/.:1807.2:399	1/.:1002.6:320
16	67746196	.	C	INS:ME:SVA	.	PASS	SVTYPE=SVA;POLARITY=-	GT:TPM:UR	./.	./.	./.	./.	1/.:5.0:6	./.	./.	./.	./.	./.	./.	./.	1/.:5.3:13	1/.:3.5:13	./.	./.	./.	./.	./.	./.	./.
16	75452705	.	T	INS:ME:SVA	.	PASS	SVTYPE=SVA;POLARITY=-	GT:TPM:UR	./.	./.	./.	./.	1/.:170.7:27	./.	./.	./.	./.	./.	./.	./.	./.	./.	./.	./.	./.	./.	./.	./.	./.
16	86699022	.	T	INS:ME:SVA	.	PASS	SVTYPE=SVA;POLARITY=+	GT:TPM:UR	1/.:6.3:12	./.	./.	./.	./.	./.	./.	./.	./.	./.	./.	./.	./.	./.	./.	./.	./.	./.	./.	./.	1/.:743.4:284
17	4959176	.	C	INS:ME:SVA	.	PASS	SVTYPE=SVA;POLARITY=+	GT:TPM:UR	1/.:435.1:132	1/.:146.6:83	1/.:468.2:114	1/.:333.5:96	1/.:69.5:20	1/.:383.8:135	1/.:499.4:135	1/.:486.1:105	1/.:355.7:118	1/.:398.1:73	1/.:159.9:51	1/.:567.2:123	1/.:91.2:41	1/.:129.5:53	1/.:209.9:72	1/.:52.3:26	1/.:198.7:37	1/.:571.9:330	1/.:37.1:32	1/.:227.8:85	1/.:668.4:152
17	5061275	.	G	INS:ME:SVA	.	PASS	SVTYPE=SVA;POLARITY=+	GT:TPM:UR	./.	./.	./.	./.	./.	./.	./.	./.	./.	./.	./.	./.	./.	./.	./.	./.	1/.:214.6:34	./.	./.	./.	./.
17	8637699	.	C	INS:ME:SVA	.	PASS	SVTYPE=SVA;POLARITY=-	GT:TPM:UR	./.	./.	./.	./.	1/.:140.7:6	./.	./.	./.	./.	./.	./.	./.	./.	./.	./.	./.	./.	./.	./.	./.	./.
17	16048162	.	A	INS:ME:SVA	.	PASS	SVTYPE=SVA;POLARITY=-	GT:TPM:UR	./.	./.	./.	./.	./.	./.	./.	./.	./.	./.	./.	./.	./.	1/.:3.2:12	./.	./.	./.	./.	./.	./.	./.
17	16263100	.	T	INS:ME:SVA	.	PASS	SVTYPE=SVA;POLARITY=+	GT:TPM:UR	1/.:6.2:26	1/.:13.7:18	1/.:25.4:25	1/.:6.5:20	1/.:12.2:5	1/.:7.3:28	1/.:43.1:29	1/.:13.3:17	1/.:7.9:23	1/.:701.6:95	1/.:645.5:105	1/.:1616.7:289	./.	1/.:5.7:14	1/.:7.5:19	1/.:224.5:48	1/.:367.8:68	1/.:560.2:319	1/.:818.2:337	1/.:362.9:149	1/.:184.5:114
17	16355675	.	A	INS:ME:SVA	.	PASS	SVTYPE=SVA;POLARITY=-	GT:TPM:UR	./.	./.	./.	./.	./.	./.	./.	./.	./.	./.	./.	./.	./.	./.	./.	./.	./.	./.	1/.:40.1:163	./.	./.
17	20460337	.	G	INS:ME:SVA	.	PASS	SVTYPE=SVA;POLARITY=-	GT:TPM:UR	1/.:6.3:27	1/.:5.2:12	./.	./.	./.	1/.:5.7:20	./.	./.	./.	./.	1/.:6.5:17	./.	./.	1/.:5.0:11	1/.:5.3:17	./.	1/.:8.3:13	./.	1/.:5.0:38	1/.:8.5:32	./.
17	27018490	.	G	INS:ME:SVA	.	PASS	SVTYPE=SVA;POLARITY=+	GT:TPM:UR	./.	./.	1/.:118.2:12	./.	./.	./.	./.	./.	./.	./.	./.	./.	./.	./.	./.	./.	./.	./.	./.	./.	./.
17	27594483	.	T	INS:ME:SVA	.	PASS	SVTYPE=SVA;POLARITY=+	GT:TPM:UR	1/.:767.7:158	./.	./.	1/.:514.3:102	./.	./.	./.	./.	./.	./.	./.	./.	./.	./.	./.	./.	./.	./.	./.	./.	./.
17	34447769	.	A	INS:ME:SVA	.	PASS	SVTYPE=SVA;POLARITY=-	GT:TPM:UR	./.	./.	./.	./.	./.	./.	./.	./.	./.	./.	./.	./.	./.	./.	./.	./.	./.	./.	1/.:175.2:106	1/.:78.6:73	./.
17	40547829	.	T	INS:ME:SVA	.	PASS	SVTYPE=SVA;POLARITY=+	GT:TPM:UR	./.	./.	./.	./.	./.	./.	./.	./.	./.	./.	./.	./.	./.	1/.:47.2:19	./.	./.	./.	./.	./.	./.	./.
17	41486978	.	A	INS:ME:SVA	.	PASS	SVTYPE=SVA;POLARITY=-	GT:TPM:UR	1/.:660.5:193	1/.:10.7:21	1/.:346.8:107	1/.:214.6:106	1/.:40.6:9	1/.:7.7:21	1/.:413.2:191	./.	1/.:208.4:78	1/.:19.4:20	1/.:344.6:112	1/.:411.4:149	./.	1/.:7.0:13	1/.:8.4:15	1/.:122.7:34	1/.:682.4:137	1/.:11.5:54	1/.:280.6:186	1/.:279.1:168	1/.:367.0:197
17	42601456	.	G	INS:ME:SVA	.	PASS	SVTYPE=SVA;POLARITY=-	GT:TPM:UR	1/.:210.3:202	1/.:165.6:133	1/.:172.7:132	1/.:156.2:120	1/.:121.2:31	1/.:220.8:161	1/.:169.4:157	1/.:174.7:132	1/.:157.0:133	1/.:180.2:69	1/.:199.0:105	1/.:160.4:160	1/.:123.5:75	1/.:195.4:87	1/.:138.4:108	1/.:223.8:65	1/.:186.4:109	1/.:209.3:395	1/.:186.5:278	1/.:145.6:220	1/.:171.7:180
17	43660599	.	A	INS:ME:SVA	.	PASS	SVTYPE=SVA;POLARITY=+	GT:TPM:UR	1/.:113.6:79	./.	1/.:278.3:64	./.	1/.:278.1:15	./.	./.	./.	./.	./.	./.	./.	./.	./.	./.	./.	./.	./.	./.	./.	./.
17	44153978	.	T	INS:ME:SVA	.	PASS	SVTYPE=SVA;POLARITY=-	GT:TPM:UR	1/.:258.5:109	./.	1/.:575.5:84	./.	1/.:22.8:14	./.	./.	./.	./.	./.	./.	./.	./.	./.	./.	./.	./.	./.	./.	./.	./.
17	44331073	.	C	INS:ME:SVA	.	PASS	SVTYPE=SVA;POLARITY=+	GT:TPM:UR	1/.:77.9:47	./.	1/.:25.7:38	./.	1/.:13.9:10	./.	./.	./.	./.	./.	./.	./.	./.	./.	./.	./.	./.	./.	./.	./.	./.
17	57999768	.	A	INS:ME:SVA	.	PASS	SVTYPE=SVA;POLARITY=+	GT:TPM:UR	./.	./.	./.	./.	./.	./.	1/.:122.8:67	./.	1/.:92.0:50	./.	./.	./.	./.	./.	./.	./.	./.	./.	./.	./.	./.
17	58047282	.	G	INS:ME:SVA	.	PASS	SVTYPE=SVA;POLARITY=-	GT:TPM:UR	./.	./.	./.	./.	./.	./.	./.	./.	./.	./.	./.	./.	./.	./.	./.	./.	./.	./.	./.	1/.:11.4:11	./.
17	61845773	.	G	INS:ME:SVA	.	PASS	SVTYPE=SVA;POLARITY=-	GT:TPM:UR	./.	./.	./.	./.	./.	./.	./.	./.	./.	./.	./.	./.	./.	./.	./.	./.	./.	1/.:99.6:126	./.	./.	./.
17	63431465	.	G	INS:ME:SVA	.	PASS	SVTYPE=SVA;POLARITY=+	GT:TPM:UR	./.	./.	./.	./.	./.	./.	./.	./.	./.	./.	./.	./.	./.	1/.:101.5:34	1/.:80.1:49	./.	./.	./.	./.	./.	1/.:231.3:74
17	63832989	.	T	INS:ME:SVA	.	PASS	SVTYPE=SVA;POLARITY=-	GT:TPM:UR	./.	1/.:7.8:26	./.	1/.:5.3:16	./.	1/.:4.9:31	./.	1/.:4.5:19	1/.:7.1:32	1/.:5.9:14	1/.:5.2:18	1/.:5.7:25	./.	1/.:5.0:14	1/.:4.5:21	./.	1/.:4.9:15	1/.:5.5:62	1/.:6.5:52	1/.:6.1:40	./.
17	64167439	.	T	INS:ME:SVA	.	PASS	SVTYPE=SVA;POLARITY=+	GT:TPM:UR	./.	./.	./.	./.	1/.:192.4:6	./.	./.	./.	./.	./.	./.	./.	./.	./.	./.	./.	./.	./.	./.	./.	./.
17	74319274	.	T	INS:ME:SVA	.	PASS	SVTYPE=SVA;POLARITY=-	GT:TPM:UR	1/.:5.5:11	./.	./.	./.	./.	1/.:6.5:19	./.	./.	1/.:331.5:87	./.	./.	1/.:7.1:12	1/.:61.5:37	1/.:283.2:58	1/.:387.1:112	1/.:122.7:35	1/.:465.6:104	1/.:255.4:225	1/.:157.0:143	1/.:661.5:241	1/.:237.0:102
18	7204177	.	C	INS:ME:SVA	.	PASS	SVTYPE=SVA;POLARITY=+	GT:TPM:UR	1/.:12.5:43	1/.:8.1:23	1/.:11.5:35	1/.:9.4:29	./.	1/.:12.6:40	1/.:12.5:39	1/.:8.8:21	1/.:10.9:33	1/.:13.2:19	1/.:10.6:22	1/.:10.6:35	1/.:7.6:19	1/.:10.0:14	1/.:7.3:22	1/.:8.7:9	1/.:8.3:14	1/.:10.4:93	1/.:12.0:56	1/.:13.5:44	1/.:9.4:32
18	47337317	.	T	INS:ME:SVA	.	PASS	SVTYPE=SVA;POLARITY=-	GT:TPM:UR	1/.:354.5:169	1/.:473.5:114	1/.:208.1:108	1/.:703.7:168	1/.:74.0:26	1/.:274.8:143	1/.:545.3:152	1/.:315.8:101	1/.:1054.3:219	1/.:336.1:104	1/.:729.2:136	1/.:370.6:128	1/.:363.4:77	1/.:258.2:69	1/.:828.8:148	1/.:681.1:96	1/.:431.3:78	1/.:319.6:243	1/.:558.6:240	1/.:417.7:205	1/.:720.4:246
18	56922283	.	G	INS:ME:SVA	.	PASS	SVTYPE=SVA;POLARITY=-	GT:TPM:UR	1/.:34.9:47	1/.:13.4:26	1/.:1740.7:159	1/.:931.7:110	1/.:13.3:10	1/.:44.3:43	1/.:8.0:33	1/.:9.6:24	1/.:1562.8:183	1/.:1160.2:86	1/.:1773.9:95	1/.:660.7:142	1/.:1269.7:87	1/.:38.7:28	1/.:708.9:117	1/.:949.2:66	1/.:7.2:17	1/.:1490.6:407	1/.:10.1:51	1/.:10.2:43	1/.:2456.2:284
18	71529355	.	C	INS:ME:SVA	.	PASS	SVTYPE=SVA;POLARITY=+	GT:TPM:UR	./.	./.	./.	./.	./.	./.	./.	./.	./.	./.	./.	./.	./.	./.	./.	./.	./.	1/.:19.9:26	./.	./.	./.
19	3314272	.	G	INS:ME:SVA	.	PASS	SVTYPE=SVA;POLARITY=+	GT:TPM:UR	./.	./.	./.	./.	./.	./.	./.	./.	./.	./.	./.	./.	1/.:17.3:12	./.	./.	./.	./.	./.	./.	./.	./.
19	5701409	.	G	INS:ME:SVA	.	PASS	SVTYPE=SVA;POLARITY=-	GT:TPM:UR	1/.:352.7:186	1/.:572.2:148	1/.:546.4:145	1/.:399.3:111	1/.:76.7:36	1/.:308.1:175	1/.:304.5:167	1/.:534.8:162	1/.:206.5:140	1/.:140.6:70	1/.:625.4:95	1/.:438.2:155	1/.:309.3:97	1/.:279.2:69	1/.:108.4:100	1/.:587.6:64	1/.:210.4:81	1/.:583.2:392	1/.:440.2:255	1/.:295.6:186	1/.:488.0:176
19	18835599	.	A	INS:ME:SVA	.	PASS	SVTYPE=SVA;POLARITY=+	GT:TPM:UR	./.	./.	./.	1/.:66.9:32	./.	./.	./.	./.	./.	./.	./.	1/.:9.5:26	1/.:12.7:14	1/.:5.7:12	1/.:115.5:34	./.	1/.:213.9:49	./.	1/.:6.6:44	1/.:4.0:16	1/.:15.7:46
19	19072699	.	A	INS:ME:SVA	.	PASS	SVTYPE=SVA;POLARITY=+	GT:TPM:UR	./.	./.	./.	./.	./.	./.	./.	./.	./.	./.	./.	./.	./.	./.	./.	./.	./.	./.	./.	./.	1/.:43.5:13
19	20353464	.	A	INS:ME:SVA	.	PASS	SVTYPE=SVA;POLARITY=+	GT:TPM:UR	./.	./.	./.	./.	1/.:67.9:5	./.	./.	./.	./.	./.	./.	./.	./.	./.	./.	./.	./.	./.	./.	./.	./.
19	21797165	.	C	INS:ME:SVA	.	PASS	SVTYPE=SVA;POLARITY=-	GT:TPM:UR	1/.:228.2:206	1/.:253.9:135	1/.:359.0:144	1/.:139.8:122	1/.:208.6:36	1/.:246.0:199	1/.:141.7:138	1/.:205.8:122	1/.:174.9:140	1/.:227.0:103	1/.:182.6:93	1/.:359.7:191	1/.:193.6:106	1/.:181.6:78	1/.:263.3:129	1/.:85.4:54	1/.:108.5:74	1/.:285.7:355	1/.:161.3:228	1/.:168.1:193	1/.:149.7:180
19	24027921	.	T	INS:ME:SVA	.	PASS	SVTYPE=SVA;POLARITY=+	GT:TPM:UR	1/.:92.3:93	1/.:58.4:56	1/.:46.3:53	1/.:59.6:57	1/.:25.0:17	1/.:71.1:88	1/.:70.1:88	1/.:93.9:67	1/.:60.5:71	./.	1/.:29.1:26	./.	1/.:104.7:52	1/.:69.1:38	1/.:120.4:73	1/.:32.1:28	1/.:23.1:39	1/.:80.5:167	1/.:97.4:132	1/.:75.7:126	1/.:74.5:74
19	38181153	.	T	INS:ME:SVA	.	PASS	SVTYPE=SVA;POLARITY=-	GT:TPM:UR	./.	./.	./.	./.	./.	./.	./.	./.	1/.:15.0:11	./.	./.	./.	./.	./.	./.	./.	./.	./.	./.	./.	./.
19	38616772	.	C	INS:ME:SVA	.	PASS	SVTYPE=SVA;POLARITY=+	GT:TPM:UR	1/.:7.3:15	./.	./.	./.	./.	./.	./.	./.	./.	./.	./.	./.	./.	./.	./.	./.	./.	1/.:5.2:17	./.	./.	./.
19	41165123	.	T	INS:ME:SVA	.	PASS	SVTYPE=SVA;POLARITY=+	GT:TPM:UR	1/.:73.3:57	./.	./.	1/.:115.2:42	./.	./.	./.	./.	./.	./.	./.	./.	./.	./.	./.	./.	./.	./.	./.	./.	./.
19	44377928	.	A	INS:ME:SVA	.	PASS	SVTYPE=SVA;POLARITY=+	GT:TPM:UR	1/.:7.5:19	1/.:4.2:11	1/.:7.9:12	./.	./.	1/.:12.9:13	./.	./.	./.	1/.:143.0:51	1/.:257.9:65	1/.:256.2:108	1/.:218.3:65	./.	1/.:541.7:159	./.	./.	./.	1/.:219.0:161	1/.:253.0:141	./.
19	45041054	.	T	INS:ME:SVA	.	PASS	SVTYPE=SVA;POLARITY=-	GT:TPM:UR	./.	./.	./.	./.	./.	./.	./.	./.	./.	./.	./.	./.	1/.:75.2:17	./.	./.	./.	./.	./.	./.	./.	./.
19	47336751	.	A	INS:ME:SVA	.	PASS	SVTYPE=SVA;POLARITY=-	GT:TPM:UR	./.	1/.:4.9:11	./.	./.	./.	./.	./.	./.	./.	./.	./.	./.	./.	./.	./.	./.	./.	./.	./.	1/.:4.9:11	./.
19	50508186	.	C	INS:ME:SVA	.	PASS	SVTYPE=SVA;POLARITY=-	GT:TPM:UR	./.	./.	./.	./.	./.	./.	./.	./.	./.	./.	./.	1/.:751.4:135	./.	./.	./.	./.	1/.:160.6:50	./.	./.	./.	./.
19	50643761	.	C	INS:ME:SVA	.	PASS	SVTYPE=SVA;POLARITY=-	GT:TPM:UR	./.	./.	./.	./.	./.	./.	./.	./.	./.	./.	./.	./.	./.	./.	./.	1/.:3.2:8	./.	./.	./.	./.	./.
19	53053458	.	A	INS:ME:SVA	.	PASS	SVTYPE=SVA;POLARITY=+	GT:TPM:UR	./.	./.	./.	./.	./.	./.	./.	./.	./.	./.	./.	1/.:53.6:26	./.	./.	./.	./.	./.	./.	./.	./.	./.
19	53314174	.	A	INS:ME:SVA	.	PASS	SVTYPE=SVA;POLARITY=-	GT:TPM:UR	1/.:89.6:137	1/.:97.9:89	1/.:154.8:105	1/.:65.0:64	1/.:115.7:25	1/.:118.3:136	1/.:106.2:119	1/.:103.4:87	1/.:90.1:87	1/.:57.1:47	1/.:68.8:53	1/.:69.6:91	1/.:47.0:43	1/.:79.8:51	1/.:33.0:61	1/.:57.5:32	1/.:83.4:57	1/.:78.3:244	1/.:69.3:205	1/.:75.5:132	1/.:83.0:97
19	53725542	.	C	INS:ME:SVA	.	PASS	SVTYPE=SVA;POLARITY=-	GT:TPM:UR	1/.:684.7:256	1/.:933.5:210	1/.:481.2:168	1/.:1083.1:207	1/.:810.9:68	1/.:755.8:232	1/.:658.2:234	1/.:906.1:215	1/.:699.0:236	1/.:328.8:91	1/.:374.0:95	1/.:771.0:214	1/.:933.2:159	1/.:1148.2:168	1/.:718.7:187	1/.:969.4:115	1/.:1082.5:159	1/.:566.7:394	1/.:761.8:346	1/.:779.5:324	1/.:530.8:227
19	55039640	.	C	INS:ME:SVA	.	PASS	SVTYPE=SVA;POLARITY=-	GT:TPM:UR	./.	./.	./.	./.	./.	./.	./.	./.	./.	./.	./.	./.	./.	./.	1/.:85.7:42	./.	./.	./.	./.	./.	./.
19	57553899	.	A	INS:ME:SVA	.	PASS	SVTYPE=SVA;POLARITY=+	GT:TPM:UR	./.	./.	./.	./.	./.	./.	./.	./.	./.	./.	./.	./.	./.	./.	./.	1/.:188.5:30	1/.:967.5:121	./.	./.	./.	./.
19	58269067	.	G	INS:ME:SVA	.	PASS	SVTYPE=SVA;POLARITY=+	GT:TPM:UR	./.	./.	./.	./.	./.	./.	./.	./.	./.	./.	./.	./.	./.	./.	./.	./.	1/.:82.8:12	./.	./.	./.	./.
20	4012564	.	T	INS:ME:SVA	.	PASS	SVTYPE=SVA;POLARITY=-	GT:TPM:UR	./.	./.	./.	./.	1/.:144.0:25	1/.:159.9:136	./.	1/.:204.4:105	./.	./.	./.	1/.:43.6:58	./.	1/.:140.5:66	./.	1/.:78.7:32	1/.:135.5:57	1/.:129.3:267	./.	1/.:150.6:154	./.
20	4082847	.	A	INS:ME:SVA	.	PASS	SVTYPE=SVA;POLARITY=-	GT:TPM:UR	./.	./.	./.	./.	./.	./.	./.	./.	./.	1/.:18.9:12	1/.:26.8:21	./.	./.	./.	./.	./.	./.	./.	./.	./.	1/.:12.8:32
20	5268409	.	T	INS:ME:SVA	.	PASS	SVTYPE=SVA;POLARITY=+	GT:TPM:UR	1/.:5.2:27	./.	./.	./.	1/.:5.0:6	./.	./.	./.	1/.:6.3:22	./.	./.	1/.:5.7:19	1/.:17.3:20	1/.:15.7:19	1/.:6.2:19	./.	./.	./.	./.	./.	./.
20	10361571	.	A	INS:ME:SVA	.	PASS	SVTYPE=SVA;POLARITY=-	GT:TPM:UR	./.	./.	./.	./.	./.	./.	./.	./.	./.	1/.:326.5:47	1/.:280.8:60	./.	./.	./.	./.	./.	./.	./.	./.	./.	./.
20	29527290	.	T	INS:ME:SVA	.	PASS	SVTYPE=SVA;POLARITY=+	GT:TPM:UR	1/.:95.0:114	1/.:32.2:74	1/.:147.1:119	1/.:24.9:61	1/.:150.7:25	1/.:175.1:152	1/.:27.9:60	1/.:225.9:115	1/.:17.4:41	1/.:311.8:68	1/.:300.4:147	1/.:26.9:55	1/.:267.1:82	1/.:213.3:77	1/.:413.0:143	1/.:197.2:69	1/.:296.3:97	1/.:350.7:392	1/.:392.0:335	1/.:400.6:275	1/.:630.0:274
20	31976495	.	G	INS:ME:SVA	.	PASS	SVTYPE=SVA;POLARITY=-	GT:TPM:UR	1/.:23.7:74	1/.:15.9:38	1/.:12.3:34	1/.:13.7:44	1/.:21.1:18	1/.:11.8:53	1/.:20.0:52	1/.:19.9:48	1/.:16.2:51	1/.:15.0:26	1/.:17.7:26	1/.:16.6:54	1/.:20.1:37	1/.:22.0:39	1/.:16.3:32	1/.:28.3:20	1/.:21.8:36	1/.:15.9:101	1/.:14.4:73	1/.:18.4:70	1/.:20.3:68
20	34590265	.	A	INS:ME:SVA	.	PASS	SVTYPE=SVA;POLARITY=+	GT:TPM:UR	1/.:12.8:46	1/.:16.3:40	1/.:10.7:36	1/.:9.9:34	1/.:5.6:8	1/.:9.8:40	1/.:11.7:48	1/.:6.7:23	1/.:9.6:33	1/.:15.8:25	1/.:11.9:19	1/.:14.1:52	1/.:10.4:21	1/.:11.7:28	1/.:8.1:25	1/.:13.8:17	1/.:11.9:21	1/.:12.8:100	1/.:13.7:79	1/.:15.1:67	1/.:15.8:56
20	35023270	.	C	INS:ME:SVA	.	PASS	SVTYPE=SVA;POLARITY=-	GT:TPM:UR	./.	./.	./.	./.	./.	./.	./.	./.	./.	1/.:173.2:13	./.	./.	./.	./.	./.	./.	./.	./.	./.	./.	./.
20	35989809	.	C	INS:ME:SVA	.	PASS	SVTYPE=SVA;POLARITY=+	GT:TPM:UR	./.	./.	1/.:102.9:14	./.	./.	./.	./.	./.	./.	./.	./.	./.	./.	./.	./.	./.	./.	./.	./.	./.	./.
20	46218670	.	T	INS:ME:SVA	.	PASS	SVTYPE=SVA;POLARITY=+	GT:TPM:UR	1/.:32.0:33	./.	1/.:31.2:14	./.	./.	1/.:41.2:36	./.	./.	./.	./.	./.	./.	./.	./.	./.	./.	./.	./.	./.	./.	./.
20	48469339	.	T	INS:ME:SVA	.	PASS	SVTYPE=SVA;POLARITY=+	GT:TPM:UR	./.	./.	./.	./.	./.	./.	./.	./.	./.	1/.:58.9:19	1/.:91.7:20	./.	./.	./.	./.	./.	./.	./.	1/.:117.8:83	1/.:103.5:52	./.
20	50708384	.	C	INS:ME:SVA	.	PASS	SVTYPE=SVA;POLARITY=-	GT:TPM:UR	1/.:128.8:74	./.	1/.:225.6:79	./.	./.	./.	1/.:100.4:44	1/.:157.6:39	./.	1/.:163.1:36	1/.:107.0:33	./.	./.	./.	./.	./.	./.	./.	./.	./.	./.
20	57959447	.	G	INS:ME:SVA	.	PASS	SVTYPE=SVA;POLARITY=+	GT:TPM:UR	./.	./.	./.	./.	./.	./.	./.	./.	./.	./.	1/.:151.9:40	./.	./.	./.	./.	./.	./.	./.	./.	./.	./.
21	32452001	.	C	INS:ME:SVA	.	PASS	SVTYPE=SVA;POLARITY=-	GT:TPM:UR	./.	./.	./.	./.	./.	./.	./.	./.	./.	./.	1/.:407.4:62	./.	./.	./.	./.	1/.:622.9:66	1/.:364.0:60	./.	./.	./.	./.
21	37765454	.	G	INS:ME:SVA	.	PASS	SVTYPE=SVA;POLARITY=+	GT:TPM:UR	1/.:40.0:161	1/.:34.7:101	1/.:39.3:108	1/.:44.3:122	1/.:43.4:37	1/.:69.4:134	1/.:62.8:144	1/.:49.7:116	1/.:48.8:137	1/.:40.1:77	1/.:62.6:91	1/.:39.9:108	1/.:44.7:92	1/.:72.9:98	1/.:52.7:109	1/.:37.6:60	1/.:95.1:86	1/.:60.1:254	1/.:44.7:205	1/.:60.2:167	1/.:49.5:177
21	41280135	.	T	INS:ME:SVA	.	PASS	SVTYPE=SVA;POLARITY=+	GT:TPM:UR	1/.:366.6:134	./.	./.	1/.:937.3:119	./.	./.	./.	./.	./.	./.	./.	./.	./.	./.	./.	./.	./.	./.	./.	./.	./.
21	47419805	.	C	INS:ME:SVA	.	PASS	SVTYPE=SVA;POLARITY=+	GT:TPM:UR	./.	./.	./.	./.	./.	1/.:49.4:40	./.	./.	./.	./.	./.	./.	./.	./.	./.	./.	./.	./.	./.	./.	./.
22	18140914	.	T	INS:ME:SVA	.	PASS	SVTYPE=SVA;POLARITY=+	GT:TPM:UR	./.	./.	./.	./.	./.	./.	./.	./.	./.	./.	./.	./.	./.	./.	./.	./.	./.	./.	./.	1/.:83.1:78	./.
22	20058794	.	G	INS:ME:SVA	.	PASS	SVTYPE=SVA;POLARITY=+	GT:TPM:UR	./.	./.	./.	./.	./.	./.	./.	./.	./.	./.	./.	1/.:125.9:21	./.	./.	./.	./.	./.	./.	./.	./.	./.
22	38806686	.	G	INS:ME:SVA	.	PASS	SVTYPE=SVA;POLARITY=+	GT:TPM:UR	1/.:5.6:32	1/.:4.2:12	./.	./.	./.	1/.:4.5:28	1/.:6.8:27	./.	./.	./.	1/.:8.0:23	1/.:5.0:15	./.	1/.:5.2:12	1/.:6.0:20	1/.:6.4:11	./.	1/.:5.7:50	./.	./.	1/.:6.8:35
22	41802235	.	A	INS:ME:SVA	.	PASS	SVTYPE=SVA;POLARITY=+	GT:TPM:UR	./.	./.	./.	./.	./.	./.	./.	./.	./.	1/.:330.4:84	./.	1/.:174.5:65	1/.:209.7:63	./.	1/.:69.6:35	1/.:181.1:38	1/.:183.7:52	./.	./.	./.	./.
22	43003189	.	C	INS:ME:SVA	.	PASS	SVTYPE=SVA;POLARITY=-	GT:TPM:UR	1/.:266.2:121	1/.:160.7:83	1/.:235.1:99	1/.:198.9:92	1/.:186.3:34	1/.:123.8:108	1/.:112.9:101	1/.:211.4:93	1/.:191.4:101	1/.:290.3:53	1/.:166.0:51	1/.:182.9:81	1/.:151.2:63	1/.:168.2:65	1/.:187.9:67	1/.:113.0:48	1/.:196.9:60	1/.:221.6:280	1/.:195.6:160	1/.:166.3:144	1/.:179.8:148
22	43010677	.	A	INS:ME:SVA	.	PASS	SVTYPE=SVA;POLARITY=-	GT:TPM:UR	./.	1/.:22.0:11	./.	./.	./.	./.	./.	./.	./.	./.	./.	./.	./.	./.	./.	./.	./.	./.	./.	./.	./.
22	49425473	.	C	INS:ME:SVA	.	PASS	SVTYPE=SVA;POLARITY=-	GT:TPM:UR	1/.:169.1:187	1/.:104.6:102	1/.:145.8:125	1/.:145.3:127	1/.:204.1:41	1/.:134.5:184	1/.:75.2:94	1/.:110.0:100	1/.:67.2:82	1/.:172.7:80	1/.:228.3:114	1/.:230.6:167	1/.:87.7:63	1/.:92.6:63	1/.:117.4:85	1/.:145.1:48	1/.:183.2:108	1/.:73.8:197	1/.:180.6:248	1/.:215.6:217	1/.:91.0:114
