# Supplementary material for: Identification of polymorphic SVA retrotransposons using a mobile element scanning method for SVA (ME-Scan-SVA)
Source: Mob DNA. 2016 Jul 30;7:15. doi: 10.1186/s13100-016-0072-x (PMC4967303; doi:10.1186/s13100-016-0072-x)
Supplement: Additional file 4: — Polymorphic SVA candidate loci with stringent SVA Read cutoff. (TXT 60 kb) [file 13100_2016_72_MOESM4_ESM.txt]

##fileformat=VCFv4.2
##source=MEScan
##reference=hg19
##INFO=<ID=SVTYPE,Number=1,Type=String,Description="Type of structural variant">
##INFO=<ID=POLARITY,Number=1,Type=String,Description="Orientation of insertion">
##FORMAT=<ID=GT,Number=1,Type=String,Description="Genotype">
##FORMAT=<ID=TPM,Number=1,Type=Float,Description="Tag Per Million read">
##FORMAT=<ID=UR,Number=1,Type=Integer,Description="Number of unique read">
##ALT=<ID=INS:ME:SVA,Description="Insertion of SVA element">
##ALT=<ID=INS:ME:L1HS,Description="Insertion of L1HS element">
##ALT=<ID=INS:ME:AluYb8,Description="Insertion of AluYb8 element">
#CHROM	POS	ID	REF	ALT	QUAL	FILTER	INFO	FORMAT	NA12864	NA12865	NA12872	NA12873	NA12874	NA12875	NA12878	NA12891	NA12892	NA18500	NA18501	NA18502	NA18503	NA18504	NA18505	NA18506	NA18507	NA18508	NA18515	NA18517	NA18521
1	6366251	.	G	INS:ME:SVA	.	PASS	SVTYPE=SVA;POLARITY=+	GT:TPM:UR	./.	./.	./.	./.	./.	./.	./.	./.	./.	./.	1/.:6.9:16	./.	./.	./.	./.	./.	./.	./.	./.	./.	./.
1	6776322	.	T	INS:ME:SVA	.	PASS	SVTYPE=SVA;POLARITY=+	GT:TPM:UR	./.	1/.:12.5:41	./.	./.	1/.:10.6:12	./.	./.	1/.:11.7:34	./.	1/.:11.4:23	1/.:7.6:15	1/.:12.2:44	./.	1/.:10.2:27	./.	./.	./.	./.	./.	./.	1/.:13.0:52
1	12069230	.	A	INS:ME:SVA	.	PASS	SVTYPE=SVA;POLARITY=+	GT:TPM:UR	./.	./.	./.	./.	./.	./.	./.	./.	./.	1/.:9.6:17	./.	./.	./.	./.	./.	./.	./.	./.	./.	./.	./.
1	16329353	.	T	INS:ME:SVA	.	PASS	SVTYPE=SVA;POLARITY=-	GT:TPM:UR	./.	./.	./.	./.	./.	./.	1/.:613.1:142	./.	1/.:767.3:139	./.	./.	./.	./.	./.	./.	./.	./.	./.	./.	./.	./.
1	23829776	.	C	INS:ME:SVA	.	PASS	SVTYPE=SVA;POLARITY=-	GT:TPM:UR	./.	./.	./.	./.	./.	./.	./.	./.	./.	./.	1/.:7.3:23	./.	./.	./.	./.	./.	./.	./.	./.	./.	./.
1	25929781	.	C	INS:ME:SVA	.	PASS	SVTYPE=SVA;POLARITY=-	GT:TPM:UR	./.	./.	./.	./.	./.	./.	./.	./.	./.	./.	1/.:4.7:14	./.	./.	./.	./.	./.	./.	./.	./.	./.	./.
1	33441397	.	T	INS:ME:SVA	.	PASS	SVTYPE=SVA;POLARITY=+	GT:TPM:UR	1/.:33.2:49	./.	1/.:28.6:47	./.	./.	./.	1/.:34.0:32	1/.:19.2:32	1/.:26.0:30	./.	./.	./.	./.	./.	./.	./.	./.	./.	./.	./.	./.
1	33975817	.	G	INS:ME:SVA	.	PASS	SVTYPE=SVA;POLARITY=+	GT:TPM:UR	./.	./.	./.	./.	1/.:5.6:7	./.	./.	./.	./.	./.	1/.:7.6:22	./.	./.	./.	./.	./.	./.	./.	./.	./.	./.
1	37545436	.	G	INS:ME:SVA	.	PASS	SVTYPE=SVA;POLARITY=-	GT:TPM:UR	./.	./.	./.	./.	./.	./.	./.	./.	./.	./.	1/.:6.5:20	./.	./.	./.	./.	./.	./.	./.	./.	./.	./.
1	38361253	.	T	INS:ME:SVA	.	PASS	SVTYPE=SVA;POLARITY=-	GT:TPM:UR	./.	./.	./.	./.	1/.:6.1:9	./.	./.	./.	./.	./.	./.	./.	./.	./.	./.	./.	./.	./.	./.	./.	./.
1	39112516	.	T	INS:ME:SVA	.	PASS	SVTYPE=SVA;POLARITY=-	GT:TPM:UR	./.	./.	./.	./.	1/.:7.2:12	./.	./.	./.	./.	./.	./.	./.	./.	./.	./.	./.	./.	./.	./.	./.	./.
1	39295610	.	T	INS:ME:SVA	.	PASS	SVTYPE=SVA;POLARITY=-	GT:TPM:UR	./.	./.	./.	./.	./.	./.	./.	./.	./.	1/.:290.8:48	1/.:243.4:52	1/.:314.5:82	./.	./.	./.	./.	./.	./.	./.	./.	./.
1	43966943	.	C	INS:ME:SVA	.	PASS	SVTYPE=SVA;POLARITY=-	GT:TPM:UR	./.	./.	./.	./.	./.	./.	./.	./.	./.	./.	1/.:4.3:16	./.	./.	./.	./.	./.	./.	./.	./.	./.	./.
1	64879902	.	C	INS:ME:SVA	.	PASS	SVTYPE=SVA;POLARITY=-	GT:TPM:UR	./.	./.	./.	./.	1/.:5.0:7	./.	./.	./.	./.	./.	./.	./.	./.	./.	./.	./.	./.	./.	./.	./.	./.
1	87366264	.	A	INS:ME:SVA	.	PASS	SVTYPE=SVA;POLARITY=+	GT:TPM:UR	./.	./.	./.	./.	./.	./.	./.	./.	./.	./.	1/.:6.5:18	./.	./.	./.	./.	./.	./.	./.	./.	./.	./.
1	96936152	.	A	INS:ME:SVA	.	PASS	SVTYPE=SVA;POLARITY=+	GT:TPM:UR	./.	./.	./.	./.	./.	./.	./.	./.	./.	./.	1/.:4.1:16	./.	./.	./.	./.	./.	./.	./.	./.	./.	./.
1	109792611	.	G	INS:ME:SVA	.	PASS	SVTYPE=SVA;POLARITY=-	GT:TPM:UR	./.	./.	./.	./.	./.	./.	./.	./.	./.	./.	./.	./.	./.	./.	./.	./.	./.	./.	./.	1/.:93.3:11	./.
1	115334044	.	C	INS:ME:SVA	.	PASS	SVTYPE=SVA;POLARITY=+	GT:TPM:UR	1/.:505.5:223	1/.:331.0:131	1/.:371.6:124	1/.:277.3:139	1/.:582.3:52	1/.:511.7:157	1/.:275.8:172	1/.:600.3:181	1/.:238.7:119	1/.:759.5:97	1/.:275.8:79	1/.:234.0:138	1/.:272.7:63	1/.:279.4:65	1/.:291.8:103	1/.:285.5:56	1/.:474.5:101	1/.:438.3:397	1/.:622.8:314	1/.:375.0:197	1/.:354.9:180
1	115347965	.	T	INS:ME:SVA	.	PASS	SVTYPE=SVA;POLARITY=+	GT:TPM:UR	./.	./.	./.	./.	./.	./.	./.	./.	./.	./.	1/.:5.0:17	./.	./.	./.	./.	./.	./.	./.	./.	./.	./.
1	151571801	.	C	INS:ME:SVA	.	PASS	SVTYPE=SVA;POLARITY=-	GT:TPM:UR	./.	./.	./.	./.	./.	./.	./.	./.	./.	./.	1/.:4.1:16	./.	./.	./.	./.	./.	./.	./.	./.	./.	./.
1	152118111	.	A	INS:ME:SVA	.	PASS	SVTYPE=SVA;POLARITY=+	GT:TPM:UR	./.	./.	./.	./.	1/.:8.3:10	./.	./.	./.	1/.:12.8:44	./.	1/.:7.8:28	./.	./.	1/.:12.0:29	./.	./.	./.	./.	./.	./.	./.
1	165861383	.	T	INS:ME:SVA	.	PASS	SVTYPE=SVA;POLARITY=+	GT:TPM:UR	1/.:74.7:86	./.	1/.:89.8:57	./.	./.	1/.:91.9:97	./.	./.	1/.:63.1:62	./.	1/.:148.0:49	1/.:73.1:64	./.	./.	1/.:42.8:50	./.	./.	./.	1/.:71.8:127	./.	1/.:98.4:88
1	168177814	.	G	INS:ME:SVA	.	PASS	SVTYPE=SVA;POLARITY=+	GT:TPM:UR	./.	./.	./.	./.	1/.:8.3:8	./.	./.	./.	./.	./.	1/.:10.4:30	./.	./.	1/.:9.2:22	./.	1/.:13.2:19	./.	./.	./.	./.	./.
1	182409748	.	A	INS:ME:SVA	.	PASS	SVTYPE=SVA;POLARITY=+	GT:TPM:UR	./.	./.	./.	./.	1/.:7.2:9	./.	./.	./.	./.	./.	./.	./.	./.	./.	./.	./.	./.	./.	./.	./.	./.
1	197374248	.	G	INS:ME:SVA	.	PASS	SVTYPE=SVA;POLARITY=-	GT:TPM:UR	./.	./.	./.	./.	1/.:7.2:11	./.	./.	1/.:11.9:39	./.	./.	./.	./.	./.	./.	./.	./.	./.	./.	./.	./.	./.
1	199874486	.	A	INS:ME:SVA	.	PASS	SVTYPE=SVA;POLARITY=+	GT:TPM:UR	./.	./.	./.	./.	./.	./.	./.	./.	./.	./.	1/.:5.4:18	./.	./.	./.	./.	./.	./.	./.	./.	./.	./.
1	213326543	.	G	INS:ME:SVA	.	PASS	SVTYPE=SVA;POLARITY=+	GT:TPM:UR	1/.:160.8:185	1/.:108.7:113	1/.:123.9:117	1/.:93.7:95	1/.:154.6:43	1/.:94.6:123	1/.:110.9:134	1/.:93.6:106	1/.:141.1:138	1/.:91.3:60	1/.:103.8:84	1/.:143.3:129	1/.:55.9:60	1/.:115.3:70	1/.:154.9:94	1/.:63.6:43	1/.:113.5:68	1/.:94.8:273	1/.:125.8:211	1/.:95.7:138	1/.:151.6:156
1	230068260	.	C	INS:ME:SVA	.	PASS	SVTYPE=SVA;POLARITY=+	GT:TPM:UR	./.	./.	./.	./.	1/.:5.0:8	./.	./.	./.	./.	./.	1/.:4.7:15	./.	./.	./.	./.	./.	./.	./.	./.	./.	./.
1	231263619	.	C	INS:ME:SVA	.	PASS	SVTYPE=SVA;POLARITY=-	GT:TPM:UR	./.	./.	./.	./.	./.	./.	./.	./.	./.	./.	1/.:9.7:26	./.	./.	./.	./.	./.	./.	./.	./.	./.	./.
1	231589372	.	C	INS:ME:SVA	.	PASS	SVTYPE=SVA;POLARITY=-	GT:TPM:UR	1/.:437.4:290	1/.:359.6:175	1/.:466.1:181	1/.:299.9:153	1/.:526.1:65	1/.:308.5:232	1/.:437.9:212	1/.:391.3:166	1/.:365.5:214	1/.:582.2:127	1/.:386.3:132	1/.:289.8:179	1/.:422.6:135	1/.:465.3:133	1/.:405.7:168	1/.:211.3:80	1/.:549.2:141	1/.:438.4:417	1/.:357.2:317	1/.:306.9:266	1/.:351.9:230
1	246525786	.	C	INS:ME:SVA	.	PASS	SVTYPE=SVA;POLARITY=-	GT:TPM:UR	./.	./.	./.	./.	1/.:5.0:8	./.	./.	./.	./.	./.	./.	./.	./.	./.	./.	./.	./.	./.	./.	./.	./.
1	247194918	.	C	INS:ME:SVA	.	PASS	SVTYPE=SVA;POLARITY=-	GT:TPM:UR	./.	./.	./.	./.	./.	./.	./.	./.	./.	./.	1/.:4.3:17	./.	./.	./.	./.	./.	./.	./.	./.	./.	./.
1	249123950	.	C	INS:ME:SVA	.	PASS	SVTYPE=SVA;POLARITY=-	GT:TPM:UR	./.	1/.:9.3:32	./.	./.	./.	./.	./.	./.	./.	./.	./.	./.	./.	./.	./.	./.	./.	./.	./.	./.	./.
2	9720664	.	A	INS:ME:SVA	.	PASS	SVTYPE=SVA;POLARITY=+	GT:TPM:UR	./.	./.	./.	./.	./.	./.	./.	./.	./.	./.	./.	./.	1/.:627.2:78	1/.:133.2:48	./.	./.	./.	./.	./.	./.	./.
2	11043948	.	G	INS:ME:SVA	.	PASS	SVTYPE=SVA;POLARITY=+	GT:TPM:UR	1/.:103.0:114	1/.:156.4:132	1/.:129.6:110	./.	1/.:76.2:34	1/.:169.0:200	1/.:61.8:72	1/.:68.8:85	1/.:58.3:83	1/.:153.0:81	1/.:172.2:98	1/.:110.8:162	1/.:109.3:84	1/.:121.5:79	1/.:177.0:112	1/.:120.4:57	1/.:127.4:100	1/.:147.6:332	1/.:150.6:246	1/.:156.5:191	1/.:180.7:180
2	26594674	.	C	INS:ME:SVA	.	PASS	SVTYPE=SVA;POLARITY=+	GT:TPM:UR	1/.:123.1:159	1/.:171.3:105	1/.:114.9:121	1/.:76.7:92	1/.:132.9:28	1/.:129.3:129	1/.:120.2:123	1/.:68.8:106	1/.:83.6:109	1/.:86.3:55	1/.:129.1:74	1/.:133.0:126	1/.:111.8:69	1/.:172.6:82	1/.:135.8:94	1/.:54.6:39	1/.:181.4:69	1/.:132.7:243	1/.:90.2:174	1/.:229.4:178	1/.:218.2:179
2	38983850	.	A	INS:ME:SVA	.	PASS	SVTYPE=SVA;POLARITY=+	GT:TPM:UR	./.	./.	./.	./.	1/.:5.6:7	./.	./.	./.	./.	./.	./.	./.	./.	./.	./.	./.	./.	./.	./.	./.	./.
2	39856295	.	G	INS:ME:SVA	.	PASS	SVTYPE=SVA;POLARITY=+	GT:TPM:UR	1/.:832.0:309	1/.:531.3:159	1/.:427.8:174	1/.:872.8:218	1/.:597.9:48	1/.:1044.4:307	1/.:947.3:264	1/.:864.1:215	1/.:887.3:236	1/.:804.2:125	1/.:827.6:156	1/.:607.0:228	1/.:906.7:169	1/.:753.0:131	1/.:560.2:184	1/.:928.9:125	1/.:1168.0:165	1/.:948.2:503	1/.:584.8:351	1/.:805.6:313	1/.:593.6:283
2	42242695	.	C	INS:ME:SVA	.	PASS	SVTYPE=SVA;POLARITY=+	GT:TPM:UR	1/.:588.7:247	1/.:471.5:166	1/.:263.1:101	1/.:366.0:173	1/.:477.7:44	1/.:411.6:237	1/.:348.8:150	1/.:200.1:106	1/.:262.7:129	1/.:126.2:61	1/.:480.6:120	./.	1/.:89.7:59	1/.:403.4:109	1/.:226.4:103	./.	1/.:257.0:75	1/.:10.3:86	1/.:491.3:280	1/.:342.7:247	1/.:163.4:153
2	42849490	.	G	INS:ME:SVA	.	PASS	SVTYPE=SVA;POLARITY=+	GT:TPM:UR	1/.:135.8:263	1/.:267.7:235	1/.:192.9:241	1/.:135.7:168	1/.:209.1:68	1/.:272.0:326	1/.:146.2:237	1/.:124.4:186	1/.:286.4:290	1/.:95.1:107	1/.:196.6:165	1/.:192.0:253	1/.:244.0:163	1/.:162.2:143	1/.:131.7:168	1/.:136.8:108	1/.:208.8:168	1/.:187.6:540	1/.:194.0:414	1/.:193.1:349	1/.:151.7:275
2	65138902	.	T	INS:ME:SVA	.	PASS	SVTYPE=SVA;POLARITY=+	GT:TPM:UR	./.	1/.:129.2:44	./.	./.	1/.:131.8:10	./.	./.	./.	./.	./.	./.	./.	./.	./.	./.	./.	./.	./.	./.	./.	./.
2	65746477	.	A	INS:ME:SVA	.	PASS	SVTYPE=SVA;POLARITY=-	GT:TPM:UR	1/.:707.8:208	1/.:595.1:125	1/.:16.9:27	1/.:1411.5:178	1/.:442.1:25	1/.:1084.5:246	1/.:1499.1:300	1/.:1054.2:148	1/.:1327.7:187	1/.:28.4:19	1/.:517.7:104	1/.:18.2:21	1/.:24.4:25	1/.:15.2:24	1/.:19.3:34	./.	1/.:760.7:91	1/.:31.4:72	1/.:20.2:42	1/.:12.3:36	1/.:870.0:226
2	85337502	.	C	INS:ME:SVA	.	PASS	SVTYPE=SVA;POLARITY=+	GT:TPM:UR	1/.:259.5:100	./.	./.	1/.:272.4:73	./.	./.	./.	./.	./.	./.	./.	./.	./.	./.	./.	./.	./.	./.	./.	./.	./.
2	135792403	.	G	INS:ME:SVA	.	PASS	SVTYPE=SVA;POLARITY=+	GT:TPM:UR	./.	./.	./.	./.	1/.:11.1:11	./.	./.	./.	./.	./.	1/.:4.3:14	./.	./.	./.	./.	./.	./.	./.	./.	./.	1/.:10.4:55
2	157149453	.	T	INS:ME:SVA	.	PASS	SVTYPE=SVA;POLARITY=-	GT:TPM:UR	1/.:54.6:68	1/.:47.2:32	1/.:50.6:45	1/.:51.5:44	1/.:11.1:14	1/.:69.6:78	1/.:47.4:65	1/.:57.7:45	1/.:61.0:52	1/.:43.2:26	1/.:55.7:39	1/.:66.7:49	1/.:66.1:26	1/.:43.9:27	1/.:63.6:37	1/.:52.0:26	1/.:43.3:39	1/.:43.3:123	1/.:56.0:83	1/.:56.9:75	1/.:46.4:65
2	170182718	.	C	INS:ME:SVA	.	PASS	SVTYPE=SVA;POLARITY=-	GT:TPM:UR	./.	./.	./.	./.	1/.:5.6:7	./.	./.	./.	./.	./.	./.	./.	./.	./.	./.	./.	./.	./.	./.	./.	./.
2	172630611	.	G	INS:ME:SVA	.	PASS	SVTYPE=SVA;POLARITY=-	GT:TPM:UR	./.	./.	./.	./.	./.	./.	./.	./.	./.	./.	1/.:5.2:16	./.	./.	./.	./.	./.	./.	./.	./.	./.	./.
2	178809602	.	T	INS:ME:SVA	.	PASS	SVTYPE=SVA;POLARITY=-	GT:TPM:UR	1/.:48.0:74	1/.:34.4:46	1/.:44.4:36	1/.:21.8:40	1/.:68.4:14	1/.:31.7:62	1/.:32.4:42	1/.:17.3:33	1/.:39.4:52	1/.:53.3:28	1/.:24.2:32	1/.:41.1:55	1/.:27.2:28	1/.:29.7:28	1/.:43.1:42	1/.:77.1:28	1/.:30.3:40	1/.:20.4:80	1/.:46.0:98	1/.:48.1:78	1/.:38.9:70
2	187337038	.	C	INS:ME:SVA	.	PASS	SVTYPE=SVA;POLARITY=-	GT:TPM:UR	1/.:156.3:201	1/.:381.8:150	1/.:223.7:139	1/.:206.8:153	1/.:166.3:52	1/.:561.9:222	1/.:228.7:169	1/.:211.9:139	1/.:237.2:157	1/.:235.2:88	1/.:227.5:101	1/.:303.6:164	1/.:147.1:65	1/.:168.2:102	1/.:136.9:141	1/.:168.9:66	1/.:360.4:114	1/.:237.5:337	1/.:537.6:281	1/.:363.8:243	1/.:219.1:197
3	4738406	.	G	INS:ME:SVA	.	PASS	SVTYPE=SVA;POLARITY=-	GT:TPM:UR	./.	1/.:101.4:56	./.	./.	./.	1/.:65.5:59	./.	./.	./.	./.	./.	./.	./.	./.	./.	./.	./.	./.	./.	./.	./.
3	5156290	.	G	INS:ME:SVA	.	PASS	SVTYPE=SVA;POLARITY=+	GT:TPM:UR	1/.:12.8:38	1/.:14.1:31	./.	./.	1/.:8.3:8	./.	1/.:13.3:38	1/.:11.4:30	./.	./.	1/.:20.1:29	./.	./.	1/.:12.2:23	./.	1/.:107.9:37	1/.:52.3:41	1/.:59.0:156	./.	./.	1/.:46.9:80
3	9633003	.	C	INS:ME:SVA	.	PASS	SVTYPE=SVA;POLARITY=-	GT:TPM:UR	./.	./.	./.	./.	1/.:5.6:8	./.	./.	./.	./.	./.	./.	./.	./.	./.	./.	./.	./.	./.	./.	./.	./.
3	12696233	.	T	INS:ME:SVA	.	PASS	SVTYPE=SVA;POLARITY=-	GT:TPM:UR	./.	1/.:175.6:67	1/.:124.2:56	./.	./.	1/.:111.7:86	1/.:87.6:57	1/.:298.0:92	1/.:85.4:44	./.	./.	1/.:208.7:84	1/.:164.4:37	./.	1/.:144.8:53	./.	./.	./.	./.	./.	1/.:205.9:98
3	15102771	.	G	INS:ME:SVA	.	PASS	SVTYPE=SVA;POLARITY=-	GT:TPM:UR	./.	./.	./.	./.	1/.:8.9:9	./.	./.	./.	./.	./.	./.	./.	./.	./.	./.	./.	./.	./.	./.	./.	./.
3	15205676	.	A	INS:ME:SVA	.	PASS	SVTYPE=SVA;POLARITY=+	GT:TPM:UR	./.	./.	./.	./.	1/.:8.9:14	./.	./.	./.	./.	./.	1/.:4.5:16	./.	./.	./.	./.	./.	./.	./.	./.	./.	./.
3	32210654	.	T	INS:ME:SVA	.	PASS	SVTYPE=SVA;POLARITY=-	GT:TPM:UR	./.	./.	./.	./.	1/.:6.7:9	./.	./.	./.	./.	./.	./.	./.	./.	./.	./.	./.	./.	./.	./.	./.	./.
3	33563489	.	A	INS:ME:SVA	.	PASS	SVTYPE=SVA;POLARITY=+	GT:TPM:UR	./.	./.	./.	./.	./.	./.	./.	./.	./.	./.	./.	./.	./.	./.	./.	./.	./.	./.	./.	1/.:18.5:12	./.
3	39693419	.	C	INS:ME:SVA	.	PASS	SVTYPE=SVA;POLARITY=+	GT:TPM:UR	./.	./.	./.	./.	1/.:5.6:7	./.	./.	./.	./.	./.	1/.:5.8:20	./.	./.	1/.:9.2:21	./.	./.	./.	./.	./.	./.	./.
3	47297297	.	C	INS:ME:SVA	.	PASS	SVTYPE=SVA;POLARITY=-	GT:TPM:UR	./.	./.	./.	./.	./.	./.	./.	./.	./.	./.	1/.:4.7:12	./.	./.	./.	./.	./.	./.	./.	./.	./.	./.
3	47992886	.	C	INS:ME:SVA	.	PASS	SVTYPE=SVA;POLARITY=-	GT:TPM:UR	./.	./.	./.	./.	1/.:4.4:8	./.	./.	./.	./.	./.	./.	./.	./.	./.	./.	./.	./.	./.	./.	./.	./.
3	56619068	.	C	INS:ME:SVA	.	PASS	SVTYPE=SVA;POLARITY=+	GT:TPM:UR	./.	./.	./.	./.	1/.:5.6:7	./.	./.	./.	./.	./.	1/.:5.0:19	./.	./.	./.	./.	./.	./.	./.	./.	./.	./.
3	58013188	.	T	INS:ME:SVA	.	PASS	SVTYPE=SVA;POLARITY=-	GT:TPM:UR	./.	./.	./.	./.	./.	1/.:136.3:12	./.	./.	./.	./.	./.	./.	./.	./.	./.	./.	./.	./.	./.	./.	./.
3	61379999	.	A	INS:ME:SVA	.	PASS	SVTYPE=SVA;POLARITY=+	GT:TPM:UR	1/.:714.6:239	1/.:629.8:155	1/.:502.9:172	1/.:557.3:145	1/.:609.0:51	1/.:629.3:234	1/.:378.6:176	1/.:628.2:150	1/.:408.0:156	1/.:1043.6:113	1/.:460.7:110	1/.:383.5:184	1/.:651.9:116	1/.:467.0:104	1/.:387.7:131	1/.:354.5:69	1/.:374.1:109	1/.:406.3:394	1/.:548.1:282	1/.:572.0:237	1/.:527.9:191
3	61421337	.	C	INS:ME:SVA	.	PASS	SVTYPE=SVA;POLARITY=+	GT:TPM:UR	1/.:95.6:105	1/.:50.8:66	1/.:67.6:60	1/.:49.1:59	1/.:61.2:24	1/.:44.5:77	1/.:71.9:87	1/.:81.6:57	1/.:58.4:67	1/.:82.2:34	1/.:106.0:53	1/.:43.8:70	1/.:55.1:45	1/.:70.6:49	1/.:86.8:63	1/.:36.9:20	1/.:93.5:47	1/.:46.9:145	1/.:69.8:115	1/.:64.4:109	1/.:63.4:81
3	61658375	.	A	INS:ME:SVA	.	PASS	SVTYPE=SVA;POLARITY=+	GT:TPM:UR	./.	./.	./.	./.	./.	./.	./.	./.	./.	./.	1/.:4.1:13	./.	./.	./.	./.	./.	./.	./.	./.	./.	./.
3	75331563	.	A	INS:ME:SVA	.	PASS	SVTYPE=SVA;POLARITY=+	GT:TPM:UR	./.	./.	./.	./.	./.	./.	./.	./.	./.	./.	./.	./.	./.	./.	./.	./.	./.	1/.:268.7:86	./.	./.	./.
3	100197770	.	G	INS:ME:SVA	.	PASS	SVTYPE=SVA;POLARITY=+	GT:TPM:UR	1/.:301.7:220	1/.:257.2:201	1/.:367.8:186	1/.:330.3:174	1/.:370.4:53	1/.:267.0:217	1/.:332.1:218	1/.:402.0:198	1/.:280.8:187	1/.:126.4:75	1/.:239.3:139	1/.:333.0:172	1/.:303.2:95	1/.:257.0:99	1/.:280.0:126	1/.:367.3:101	1/.:272.9:101	1/.:285.0:378	1/.:267.0:235	1/.:300.1:278	1/.:235.9:166
3	112466690	.	T	INS:ME:SVA	.	PASS	SVTYPE=SVA;POLARITY=+	GT:TPM:UR	1/.:685.1:176	1/.:505.9:91	1/.:510.2:97	./.	./.	1/.:512.0:119	./.	1/.:29.5:11	./.	1/.:678.6:59	./.	1/.:590.2:90	1/.:87.4:28	1/.:749.0:96	./.	./.	./.	./.	./.	./.	./.
3	120132671	.	G	INS:ME:SVA	.	PASS	SVTYPE=SVA;POLARITY=-	GT:TPM:UR	./.	./.	./.	./.	1/.:7.8:8	./.	./.	./.	./.	./.	1/.:4.5:15	./.	./.	./.	./.	./.	./.	./.	./.	./.	./.
3	130595640	.	G	INS:ME:SVA	.	PASS	SVTYPE=SVA;POLARITY=+	GT:TPM:UR	./.	./.	./.	./.	./.	./.	./.	./.	./.	./.	./.	./.	./.	./.	./.	./.	./.	./.	1/.:169.4:99	1/.:87.3:76	./.
3	176990164	.	A	INS:ME:SVA	.	PASS	SVTYPE=SVA;POLARITY=+	GT:TPM:UR	1/.:105.0:71	./.	1/.:109.6:62	1/.:147.4:80	./.	./.	1/.:52.6:51	./.	1/.:47.6:45	./.	./.	./.	./.	1/.:100.8:34	./.	./.	./.	./.	1/.:67.9:91	1/.:58.3:61	1/.:117.9:64
3	177131419	.	C	INS:ME:SVA	.	PASS	SVTYPE=SVA;POLARITY=+	GT:TPM:UR	./.	./.	./.	./.	1/.:11.7:11	./.	./.	./.	./.	./.	./.	./.	./.	./.	./.	./.	./.	./.	./.	./.	./.
3	183433065	.	T	INS:ME:SVA	.	PASS	SVTYPE=SVA;POLARITY=+	GT:TPM:UR	1/.:15.2:13	./.	./.	./.	./.	./.	./.	./.	./.	1/.:1249.2:90	./.	1/.:766.1:176	./.	./.	1/.:224.9:68	./.	./.	./.	./.	./.	1/.:651.9:174
3	186530191	.	G	INS:ME:SVA	.	PASS	SVTYPE=SVA;POLARITY=+	GT:TPM:UR	./.	./.	./.	./.	1/.:5.6:8	./.	./.	./.	./.	./.	./.	./.	./.	./.	./.	./.	./.	./.	./.	./.	./.
4	545146	.	C	INS:ME:SVA	.	PASS	SVTYPE=SVA;POLARITY=+	GT:TPM:UR	1/.:582.5:276	1/.:498.8:180	1/.:445.4:204	1/.:516.4:197	1/.:579.0:62	1/.:537.0:263	1/.:447.7:230	1/.:533.8:182	1/.:614.8:235	1/.:425.5:119	1/.:489.9:140	1/.:494.0:216	1/.:535.7:132	1/.:497.2:119	1/.:655.3:189	1/.:584.1:98	1/.:347.2:139	1/.:447.1:448	1/.:476.4:358	1/.:542.3:289	1/.:474.8:283
4	16395923	.	G	INS:ME:SVA	.	PASS	SVTYPE=SVA;POLARITY=+	GT:TPM:UR	./.	./.	./.	./.	1/.:7.2:10	./.	./.	./.	./.	./.	./.	./.	./.	./.	./.	./.	./.	./.	./.	./.	./.
4	25251787	.	G	INS:ME:SVA	.	PASS	SVTYPE=SVA;POLARITY=+	GT:TPM:UR	1/.:13.3:49	1/.:13.4:31	./.	./.	1/.:9.5:8	./.	1/.:15.3:38	1/.:16.0:33	1/.:15.7:40	1/.:12.4:14	1/.:14.7:21	./.	1/.:12.7:20	1/.:14.2:22	1/.:15.4:32	1/.:12.5:12	./.	1/.:15.5:86	./.	1/.:12.6:64	1/.:13.9:44
4	48291600	.	T	INS:ME:SVA	.	PASS	SVTYPE=SVA;POLARITY=-	GT:TPM:UR	./.	./.	./.	./.	./.	./.	./.	1/.:13.9:11	./.	./.	1/.:511.0:70	1/.:470.5:127	1/.:422.9:73	1/.:394.4:71	1/.:159.4:70	./.	./.	./.	1/.:833.9:331	1/.:425.3:148	./.
4	54105481	.	T	INS:ME:SVA	.	PASS	SVTYPE=SVA;POLARITY=+	GT:TPM:UR	1/.:48.5:73	1/.:30.0:37	1/.:31.2:53	1/.:37.6:39	1/.:50.6:13	1/.:28.5:48	1/.:35.7:52	1/.:23.9:46	1/.:32.6:45	1/.:40.8:33	1/.:32.2:35	1/.:38.9:43	1/.:48.0:36	1/.:22.0:24	1/.:49.7:45	1/.:14.4:14	1/.:48.7:36	1/.:31.7:102	1/.:27.4:73	1/.:42.6:60	1/.:34.1:57
4	54211807	.	A	INS:ME:SVA	.	PASS	SVTYPE=SVA;POLARITY=-	GT:TPM:UR	./.	./.	./.	./.	./.	./.	./.	./.	./.	./.	1/.:28.9:11	./.	./.	./.	./.	./.	./.	./.	./.	./.	./.
4	57560451	.	A	INS:ME:SVA	.	PASS	SVTYPE=SVA;POLARITY=+	GT:TPM:UR	./.	./.	./.	./.	1/.:8.9:8	./.	./.	./.	./.	./.	1/.:5.2:16	./.	./.	./.	./.	./.	./.	./.	./.	./.	./.
4	57738465	.	A	INS:ME:SVA	.	PASS	SVTYPE=SVA;POLARITY=-	GT:TPM:UR	./.	./.	./.	./.	./.	./.	./.	./.	./.	./.	./.	1/.:34.3:32	./.	./.	./.	./.	./.	./.	1/.:32.1:70	1/.:67.7:76	./.
4	64970205	.	G	INS:ME:SVA	.	PASS	SVTYPE=SVA;POLARITY=-	GT:TPM:UR	./.	./.	./.	./.	./.	./.	./.	./.	./.	1/.:194.9:59	1/.:525.7:106	./.	./.	./.	./.	./.	./.	./.	./.	./.	./.
4	77343962	.	T	INS:ME:SVA	.	PASS	SVTYPE=SVA;POLARITY=-	GT:TPM:UR	./.	./.	./.	./.	./.	./.	./.	./.	./.	./.	1/.:5.4:21	./.	./.	./.	./.	./.	./.	./.	./.	./.	./.
4	115437121	.	T	INS:ME:SVA	.	PASS	SVTYPE=SVA;POLARITY=-	GT:TPM:UR	./.	./.	./.	./.	./.	./.	./.	./.	./.	./.	1/.:6.9:19	./.	./.	./.	./.	./.	./.	./.	./.	./.	./.
4	148278487	.	G	INS:ME:SVA	.	PASS	SVTYPE=SVA;POLARITY=-	GT:TPM:UR	1/.:13.7:49	1/.:15.6:37	./.	1/.:14.9:35	1/.:18.4:13	1/.:14.3:48	1/.:20.1:59	1/.:15.4:37	1/.:16.5:39	1/.:19.6:29	1/.:21.1:38	1/.:13.1:42	1/.:14.2:24	1/.:14.2:25	1/.:15.4:34	./.	1/.:17.7:30	1/.:13.1:76	./.	1/.:17.8:61	1/.:15.6:50
4	152177113	.	G	INS:ME:SVA	.	PASS	SVTYPE=SVA;POLARITY=+	GT:TPM:UR	1/.:16.4:42	1/.:13.4:27	1/.:32.1:50	1/.:30.4:33	1/.:19.5:7	./.	1/.:19.8:53	1/.:56.6:56	./.	1/.:27.4:23	1/.:47.7:48	./.	1/.:35.8:33	1/.:47.2:43	1/.:33.6:35	1/.:15.1:11	./.	1/.:41.4:141	1/.:37.1:99	1/.:27.1:75	1/.:27.9:70
4	165754448	.	C	INS:ME:SVA	.	PASS	SVTYPE=SVA;POLARITY=-	GT:TPM:UR	./.	./.	./.	./.	./.	./.	./.	./.	./.	./.	./.	1/.:481.0:96	./.	./.	./.	./.	./.	./.	./.	./.	./.
4	170490705	.	C	INS:ME:SVA	.	PASS	SVTYPE=SVA;POLARITY=-	GT:TPM:UR	./.	./.	./.	./.	./.	./.	./.	./.	./.	./.	1/.:5.4:17	./.	./.	./.	./.	./.	./.	./.	./.	./.	./.
4	170966956	.	C	INS:ME:SVA	.	PASS	SVTYPE=SVA;POLARITY=-	GT:TPM:UR	./.	./.	./.	./.	./.	./.	./.	./.	./.	./.	1/.:4.7:18	./.	./.	./.	./.	./.	./.	./.	./.	./.	./.
4	190684483	.	C	INS:ME:SVA	.	PASS	SVTYPE=SVA;POLARITY=-	GT:TPM:UR	./.	./.	./.	./.	1/.:8.3:9	./.	./.	./.	./.	1/.:9.0:27	1/.:7.1:28	./.	./.	./.	./.	./.	./.	./.	./.	./.	1/.:9.4:54
5	16277921	.	T	INS:ME:SVA	.	PASS	SVTYPE=SVA;POLARITY=+	GT:TPM:UR	./.	./.	./.	./.	./.	./.	./.	./.	./.	./.	1/.:4.7:21	./.	./.	./.	./.	./.	./.	./.	./.	./.	./.
5	37530749	.	A	INS:ME:SVA	.	PASS	SVTYPE=SVA;POLARITY=+	GT:TPM:UR	./.	./.	./.	./.	./.	./.	./.	./.	./.	1/.:283.9:96	1/.:66.0:57	1/.:173.0:118	1/.:131.9:52	./.	1/.:129.6:119	./.	./.	1/.:159.7:302	./.	./.	./.
5	38863269	.	G	INS:ME:SVA	.	PASS	SVTYPE=SVA;POLARITY=+	GT:TPM:UR	./.	./.	./.	./.	1/.:5.6:7	./.	./.	./.	./.	./.	./.	./.	./.	./.	./.	./.	./.	./.	./.	./.	./.
5	39511976	.	A	INS:ME:SVA	.	PASS	SVTYPE=SVA;POLARITY=+	GT:TPM:UR	./.	./.	./.	./.	./.	./.	./.	./.	./.	./.	./.	./.	./.	./.	./.	./.	./.	1/.:476.7:235	./.	./.	./.
5	49991052	.	G	INS:ME:SVA	.	PASS	SVTYPE=SVA;POLARITY=+	GT:TPM:UR	./.	./.	./.	./.	./.	./.	./.	./.	./.	./.	./.	./.	./.	./.	./.	./.	./.	1/.:94.0:11	./.	./.	./.
5	74565366	.	G	INS:ME:SVA	.	PASS	SVTYPE=SVA;POLARITY=-	GT:TPM:UR	./.	./.	./.	./.	1/.:5.6:7	./.	./.	./.	./.	./.	1/.:7.3:20	./.	./.	1/.:10.0:27	./.	./.	./.	./.	./.	./.	./.
5	77687847	.	G	INS:ME:SVA	.	PASS	SVTYPE=SVA;POLARITY=+	GT:TPM:UR	./.	./.	./.	./.	./.	./.	./.	./.	./.	./.	1/.:4.1:11	./.	./.	./.	./.	./.	./.	./.	./.	./.	./.
5	79596421	.	G	INS:ME:SVA	.	PASS	SVTYPE=SVA;POLARITY=-	GT:TPM:UR	./.	./.	./.	./.	1/.:8.9:10	./.	./.	./.	./.	./.	1/.:5.6:15	./.	./.	./.	./.	./.	./.	./.	./.	./.	./.
5	80132585	.	A	INS:ME:SVA	.	PASS	SVTYPE=SVA;POLARITY=-	GT:TPM:UR	./.	./.	./.	./.	./.	./.	./.	./.	./.	1/.:394.0:83	1/.:454.7:138	./.	./.	1/.:468.5:120	./.	./.	./.	./.	./.	1/.:307.2:247	1/.:522.7:240
5	108329254	.	G	INS:ME:SVA	.	PASS	SVTYPE=SVA;POLARITY=+	GT:TPM:UR	./.	./.	./.	./.	./.	./.	./.	./.	./.	./.	1/.:4.3:16	./.	./.	./.	./.	./.	./.	./.	./.	./.	./.
5	112289970	.	T	INS:ME:SVA	.	PASS	SVTYPE=SVA;POLARITY=-	GT:TPM:UR	1/.:55.4:71	1/.:27.1:48	./.	1/.:37.5:42	1/.:61.7:17	1/.:20.5:53	1/.:35.6:58	1/.:43.6:50	1/.:39.0:68	1/.:31.8:27	1/.:34.3:29	1/.:40.6:56	1/.:50.8:25	1/.:39.4:34	./.	1/.:49.1:24	1/.:33.9:31	1/.:35.2:116	1/.:33.0:80	1/.:40.7:66	1/.:35.1:61
5	131549510	.	G	INS:ME:SVA	.	PASS	SVTYPE=SVA;POLARITY=+	GT:TPM:UR	./.	./.	1/.:22.0:18	./.	./.	./.	./.	./.	./.	./.	./.	./.	./.	./.	./.	./.	./.	./.	./.	./.	./.
5	134744309	.	T	INS:ME:SVA	.	PASS	SVTYPE=SVA;POLARITY=-	GT:TPM:UR	./.	./.	./.	./.	./.	./.	./.	./.	./.	./.	1/.:4.1:16	./.	./.	./.	./.	./.	./.	./.	./.	./.	./.
5	138391393	.	T	INS:ME:SVA	.	PASS	SVTYPE=SVA;POLARITY=-	GT:TPM:UR	./.	./.	./.	./.	1/.:7.2:7	./.	./.	./.	./.	1/.:10.3:18	1/.:5.0:17	./.	./.	./.	./.	./.	./.	./.	./.	./.	./.
5	158008825	.	C	INS:ME:SVA	.	PASS	SVTYPE=SVA;POLARITY=-	GT:TPM:UR	./.	./.	./.	./.	./.	./.	./.	./.	./.	./.	1/.:4.5:13	./.	./.	./.	./.	./.	./.	./.	./.	./.	./.
6	5836872	.	A	INS:ME:SVA	.	PASS	SVTYPE=SVA;POLARITY=+	GT:TPM:UR	./.	./.	./.	./.	1/.:6.1:8	./.	./.	./.	./.	./.	./.	./.	./.	./.	./.	./.	./.	./.	./.	./.	./.
6	29699545	.	G	INS:ME:SVA	.	PASS	SVTYPE=SVA;POLARITY=+	GT:TPM:UR	./.	./.	./.	./.	./.	./.	1/.:297.9:98	./.	1/.:234.3:86	./.	./.	./.	./.	./.	./.	./.	./.	./.	./.	./.	./.
6	31035747	.	C	INS:ME:SVA	.	PASS	SVTYPE=SVA;POLARITY=+	GT:TPM:UR	./.	./.	./.	./.	./.	./.	./.	./.	./.	./.	1/.:5.6:23	./.	./.	./.	./.	./.	./.	./.	./.	./.	./.
6	31900866	.	A	INS:ME:SVA	.	PASS	SVTYPE=SVA;POLARITY=+	GT:TPM:UR	./.	./.	./.	./.	./.	./.	./.	./.	./.	./.	1/.:4.7:18	./.	./.	./.	./.	./.	./.	./.	./.	./.	./.
6	33028529	.	G	INS:ME:SVA	.	PASS	SVTYPE=SVA;POLARITY=+	GT:TPM:UR	./.	./.	./.	./.	1/.:5.0:7	./.	./.	./.	./.	./.	./.	./.	./.	./.	./.	./.	./.	./.	./.	./.	./.
6	36908845	.	G	INS:ME:SVA	.	PASS	SVTYPE=SVA;POLARITY=-	GT:TPM:UR	./.	./.	./.	./.	./.	./.	./.	./.	./.	./.	./.	./.	./.	1/.:292.2:58	1/.:24.6:11	./.	./.	./.	./.	./.	./.
6	44455130	.	T	INS:ME:SVA	.	PASS	SVTYPE=SVA;POLARITY=+	GT:TPM:UR	./.	1/.:91.6:35	./.	./.	./.	1/.:60.8:37	./.	1/.:54.5:40	1/.:83.6:41	./.	./.	./.	./.	./.	./.	./.	./.	./.	./.	./.	./.
6	48265696	.	A	INS:ME:SVA	.	PASS	SVTYPE=SVA;POLARITY=+	GT:TPM:UR	./.	./.	./.	./.	./.	./.	./.	./.	./.	./.	./.	./.	1/.:185.0:44	1/.:34.7:43	./.	./.	./.	./.	./.	./.	./.
6	52521716	.	C	INS:ME:SVA	.	PASS	SVTYPE=SVA;POLARITY=+	GT:TPM:UR	./.	./.	./.	./.	1/.:11.7:8	./.	./.	./.	./.	1/.:9.6:21	1/.:5.8:18	./.	./.	./.	./.	./.	./.	./.	./.	./.	./.
6	73916040	.	T	INS:ME:SVA	.	PASS	SVTYPE=SVA;POLARITY=+	GT:TPM:UR	./.	./.	./.	./.	./.	./.	./.	./.	./.	./.	1/.:6.3:15	./.	./.	./.	./.	./.	./.	./.	./.	./.	./.
6	77453433	.	C	INS:ME:SVA	.	PASS	SVTYPE=SVA;POLARITY=-	GT:TPM:UR	./.	1/.:12.4:33	1/.:27.3:55	./.	./.	1/.:21.6:47	1/.:23.5:73	1/.:27.1:59	1/.:18.1:57	1/.:21.5:18	1/.:35.6:42	1/.:14.7:42	1/.:16.3:23	1/.:10.7:16	1/.:24.6:38	1/.:11.9:18	./.	1/.:27.4:130	1/.:19.6:87	1/.:36.6:89	1/.:27.6:69
6	88461761	.	A	INS:ME:SVA	.	PASS	SVTYPE=SVA;POLARITY=+	GT:TPM:UR	./.	1/.:11.0:26	./.	./.	1/.:15.6:19	./.	1/.:13.8:50	1/.:11.2:31	./.	1/.:16.8:27	1/.:7.6:22	./.	./.	1/.:14.2:24	./.	1/.:15.7:22	./.	1/.:11.2:99	./.	./.	1/.:9.3:42
6	99589314	.	A	INS:ME:SVA	.	PASS	SVTYPE=SVA;POLARITY=-	GT:TPM:UR	./.	./.	./.	./.	1/.:7.2:10	./.	./.	./.	./.	./.	1/.:6.9:23	./.	./.	1/.:10.0:26	./.	./.	./.	./.	./.	./.	./.
6	111278187	.	A	INS:ME:SVA	.	PASS	SVTYPE=SVA;POLARITY=+	GT:TPM:UR	./.	./.	./.	./.	./.	./.	./.	./.	./.	./.	./.	./.	./.	./.	./.	./.	./.	./.	./.	./.	1/.:136.8:88
6	133028022	.	A	INS:ME:SVA	.	PASS	SVTYPE=SVA;POLARITY=-	GT:TPM:UR	./.	1/.:27.8:35	./.	./.	./.	1/.:13.8:35	./.	./.	./.	./.	./.	./.	./.	./.	./.	./.	1/.:37.9:30	1/.:32.7:107	./.	./.	1/.:33.0:60
6	137018755	.	A	INS:ME:SVA	.	PASS	SVTYPE=SVA;POLARITY=-	GT:TPM:UR	./.	./.	./.	./.	./.	./.	./.	./.	./.	./.	1/.:150.8:57	./.	1/.:123.8:51	./.	1/.:83.3:73	1/.:155.1:35	1/.:137.2:63	1/.:112.2:202	./.	./.	1/.:33.1:69
6	140695880	.	G	INS:ME:SVA	.	PASS	SVTYPE=SVA;POLARITY=+	GT:TPM:UR	./.	./.	./.	./.	./.	./.	./.	./.	1/.:11.7:43	./.	1/.:9.9:28	./.	./.	1/.:12.0:25	./.	./.	./.	./.	./.	./.	./.
6	155007854	.	T	INS:ME:SVA	.	PASS	SVTYPE=SVA;POLARITY=-	GT:TPM:UR	1/.:855.0:268	1/.:785.4:187	1/.:462.8:172	1/.:562.5:180	1/.:861.5:51	1/.:665.7:266	1/.:379.2:206	1/.:444.0:155	1/.:769.4:222	1/.:834.8:129	1/.:698.8:160	1/.:601.1:197	1/.:677.0:139	1/.:230.3:72	1/.:614.4:194	1/.:808.5:86	1/.:793.9:166	1/.:623.3:482	1/.:593.5:348	1/.:643.1:298	1/.:626.8:264
6	155288470	.	T	INS:ME:SVA	.	PASS	SVTYPE=SVA;POLARITY=+	GT:TPM:UR	1/.:289.1:259	1/.:623.0:191	1/.:600.1:187	1/.:617.9:205	1/.:505.5:53	1/.:726.1:283	1/.:675.8:228	1/.:502.4:196	1/.:438.2:181	1/.:826.0:122	1/.:457.1:132	1/.:610.6:209	1/.:643.2:153	1/.:314.1:105	1/.:729.0:164	1/.:815.9:120	1/.:622.1:133	1/.:537.9:451	1/.:626.0:431	1/.:646.5:331	1/.:627.1:314
6	158730923	.	G	INS:ME:SVA	.	PASS	SVTYPE=SVA;POLARITY=+	GT:TPM:UR	./.	./.	./.	./.	./.	./.	./.	./.	./.	./.	1/.:4.7:14	./.	./.	./.	./.	./.	./.	./.	./.	./.	./.
7	5695381	.	C	INS:ME:SVA	.	PASS	SVTYPE=SVA;POLARITY=-	GT:TPM:UR	./.	./.	./.	./.	./.	./.	./.	./.	./.	./.	./.	./.	./.	./.	./.	1/.:18.3:11	./.	1/.:28.6:62	./.	./.	./.
7	22839880	.	T	INS:ME:SVA	.	PASS	SVTYPE=SVA;POLARITY=-	GT:TPM:UR	./.	./.	./.	./.	1/.:5.0:7	./.	./.	./.	./.	./.	./.	./.	./.	./.	./.	./.	./.	./.	./.	./.	./.
7	52122558	.	A	INS:ME:SVA	.	PASS	SVTYPE=SVA;POLARITY=-	GT:TPM:UR	./.	./.	1/.:267.7:113	./.	./.	./.	./.	./.	./.	./.	1/.:80.5:51	./.	1/.:411.2:83	1/.:153.9:52	1/.:367.4:97	./.	./.	1/.:148.0:204	./.	./.	./.
7	54736388	.	C	INS:ME:SVA	.	PASS	SVTYPE=SVA;POLARITY=+	GT:TPM:UR	./.	./.	./.	./.	1/.:9.5:11	./.	./.	./.	./.	./.	./.	./.	./.	./.	./.	./.	./.	./.	./.	./.	./.
7	64037253	.	C	INS:ME:SVA	.	PASS	SVTYPE=SVA;POLARITY=-	GT:TPM:UR	./.	./.	./.	./.	./.	./.	./.	./.	./.	./.	1/.:9.9:23	./.	./.	./.	./.	./.	./.	./.	./.	./.	./.
7	99486805	.	A	INS:ME:SVA	.	PASS	SVTYPE=SVA;POLARITY=+	GT:TPM:UR	./.	./.	./.	./.	./.	./.	./.	./.	./.	./.	1/.:7.3:22	./.	./.	./.	./.	./.	./.	./.	./.	./.	./.
7	100122134	.	C	INS:ME:SVA	.	PASS	SVTYPE=SVA;POLARITY=+	GT:TPM:UR	1/.:137.1:191	1/.:171.3:160	1/.:128.1:157	1/.:173.1:129	1/.:161.8:39	1/.:158.6:202	1/.:181.6:186	1/.:131.5:135	1/.:155.4:163	1/.:101.9:91	1/.:124.3:104	1/.:140.8:162	1/.:133.4:103	1/.:104.8:62	1/.:99.4:114	1/.:137.1:86	1/.:124.7:99	1/.:188.6:380	1/.:166.7:270	1/.:158.1:231	1/.:108.6:169
7	104615785	.	G	INS:ME:SVA	.	PASS	SVTYPE=SVA;POLARITY=+	GT:TPM:UR	./.	./.	./.	./.	./.	./.	./.	./.	./.	./.	./.	./.	./.	./.	./.	./.	./.	./.	./.	./.	1/.:16.2:15
7	105052155	.	T	INS:ME:SVA	.	PASS	SVTYPE=SVA;POLARITY=+	GT:TPM:UR	./.	./.	./.	./.	1/.:6.7:7	./.	./.	./.	./.	./.	1/.:4.7:16	./.	./.	./.	./.	./.	./.	./.	./.	./.	./.
7	108421136	.	A	INS:ME:SVA	.	PASS	SVTYPE=SVA;POLARITY=+	GT:TPM:UR	./.	./.	./.	./.	./.	./.	./.	./.	./.	./.	./.	./.	./.	./.	./.	./.	./.	./.	./.	./.	1/.:310.4:135
7	138785658	.	G	INS:ME:SVA	.	PASS	SVTYPE=SVA;POLARITY=-	GT:TPM:UR	1/.:445.4:207	1/.:304.6:140	1/.:225.9:132	1/.:425.4:170	1/.:127.4:26	1/.:477.0:205	1/.:401.8:189	1/.:420.6:161	1/.:351.4:170	1/.:247.9:88	1/.:269.8:121	1/.:415.8:193	1/.:441.9:135	1/.:208.3:87	1/.:298.4:137	1/.:319.5:81	1/.:266.9:106	1/.:460.4:399	1/.:434.5:383	1/.:370.7:229	1/.:269.9:210
7	139205802	.	A	INS:ME:SVA	.	PASS	SVTYPE=SVA;POLARITY=+	GT:TPM:UR	./.	./.	./.	./.	./.	./.	./.	./.	./.	./.	1/.:7.6:18	./.	./.	./.	./.	./.	./.	./.	./.	./.	./.
7	149250705	.	C	INS:ME:SVA	.	PASS	SVTYPE=SVA;POLARITY=-	GT:TPM:UR	./.	./.	./.	./.	1/.:4.4:7	./.	./.	./.	./.	./.	1/.:5.8:19	./.	./.	./.	./.	./.	./.	./.	./.	./.	./.
8	5582265	.	T	INS:ME:SVA	.	PASS	SVTYPE=SVA;POLARITY=-	GT:TPM:UR	./.	./.	./.	./.	./.	./.	./.	./.	./.	./.	1/.:6.3:20	./.	./.	./.	./.	./.	./.	./.	./.	./.	./.
8	23485507	.	T	INS:ME:SVA	.	PASS	SVTYPE=SVA;POLARITY=+	GT:TPM:UR	./.	./.	./.	./.	./.	./.	./.	./.	./.	./.	./.	./.	./.	./.	1/.:151.2:44	./.	1/.:174.7:30	./.	./.	./.	1/.:180.0:70
8	37784706	.	G	INS:ME:SVA	.	PASS	SVTYPE=SVA;POLARITY=-	GT:TPM:UR	./.	./.	./.	./.	./.	./.	./.	./.	./.	./.	1/.:4.7:16	./.	./.	./.	./.	./.	./.	./.	./.	./.	./.
8	40920765	.	G	INS:ME:SVA	.	PASS	SVTYPE=SVA;POLARITY=-	GT:TPM:UR	./.	./.	./.	./.	./.	./.	./.	./.	./.	./.	./.	./.	./.	./.	./.	1/.:56.5:30	./.	1/.:98.9:193	./.	./.	./.
8	43543746	.	T	INS:ME:SVA	.	PASS	SVTYPE=SVA;POLARITY=+	GT:TPM:UR	1/.:353.5:321	1/.:338.3:192	1/.:433.0:191	1/.:514.0:222	1/.:725.8:66	1/.:462.5:297	1/.:569.0:299	1/.:445.8:237	1/.:514.4:244	1/.:213.3:93	1/.:331.5:129	1/.:395.4:233	1/.:346.4:155	1/.:430.4:139	1/.:354.3:193	1/.:557.1:105	1/.:444.3:188	1/.:391.0:493	1/.:368.5:349	1/.:396.3:317	1/.:381.1:314
8	94050908	.	T	INS:ME:SVA	.	PASS	SVTYPE=SVA;POLARITY=-	GT:TPM:UR	./.	./.	./.	./.	./.	./.	./.	./.	./.	./.	1/.:5.0:11	./.	./.	./.	./.	./.	./.	./.	./.	./.	./.
8	109135937	.	A	INS:ME:SVA	.	PASS	SVTYPE=SVA;POLARITY=-	GT:TPM:UR	./.	1/.:276.3:70	./.	./.	1/.:331.5:23	1/.:215.8:82	1/.:330.1:91	1/.:175.1:72	./.	./.	./.	./.	1/.:527.3:62	./.	1/.:206.1:58	./.	./.	./.	./.	./.	./.
8	125445045	.	A	INS:ME:SVA	.	PASS	SVTYPE=SVA;POLARITY=+	GT:TPM:UR	./.	./.	./.	./.	./.	./.	./.	./.	./.	./.	1/.:6.7:13	./.	./.	./.	./.	./.	./.	./.	./.	./.	./.
9	15405884	.	A	INS:ME:SVA	.	PASS	SVTYPE=SVA;POLARITY=-	GT:TPM:UR	./.	1/.:559.2:167	1/.:306.3:111	1/.:20.2:35	1/.:527.2:50	1/.:220.3:142	1/.:269.3:133	./.	1/.:243.4:116	1/.:309.4:99	1/.:276.2:95	1/.:356.2:167	1/.:192.6:99	1/.:290.2:96	1/.:269.9:142	1/.:454.4:93	1/.:287.7:101	1/.:426.9:404	1/.:367.7:286	1/.:599.9:262	1/.:394.6:224
9	19434716	.	C	INS:ME:SVA	.	PASS	SVTYPE=SVA;POLARITY=+	GT:TPM:UR	1/.:431.9:213	1/.:235.3:145	1/.:263.1:168	1/.:430.8:138	1/.:798.1:54	1/.:470.1:205	1/.:322.5:187	1/.:358.0:145	1/.:385.2:167	1/.:201.6:83	1/.:412.0:97	1/.:370.9:171	1/.:218.6:100	1/.:108.3:90	1/.:301.2:120	1/.:709.3:96	1/.:510.4:117	1/.:274.7:355	1/.:300.6:273	1/.:282.0:213	1/.:284.7:223
9	38324101	.	T	INS:ME:SVA	.	PASS	SVTYPE=SVA;POLARITY=-	GT:TPM:UR	1/.:101.7:140	1/.:131.9:102	1/.:111.5:93	1/.:99.4:103	1/.:40.6:15	1/.:80.2:99	1/.:125.8:116	1/.:129.4:106	1/.:86.7:105	1/.:199.6:73	1/.:145.9:81	1/.:81.8:100	1/.:65.1:62	1/.:96.8:63	1/.:105.8:110	1/.:129.4:42	1/.:91.5:66	1/.:120.2:249	1/.:131.0:196	1/.:123.9:149	1/.:67.0:121
9	79612911	.	T	INS:ME:SVA	.	PASS	SVTYPE=SVA;POLARITY=-	GT:TPM:UR	./.	./.	./.	./.	./.	./.	./.	./.	./.	1/.:129.8:40	1/.:402.7:51	./.	1/.:178.1:58	1/.:531.2:106	1/.:207.6:80	1/.:379.9:64	1/.:349.4:57	1/.:299.6:227	./.	1/.:216.4:129	1/.:280.7:118
9	119603600	.	G	INS:ME:SVA	.	PASS	SVTYPE=SVA;POLARITY=+	GT:TPM:UR	1/.:753.1:265	1/.:738.6:170	1/.:696.5:193	1/.:996.8:199	1/.:595.1:73	1/.:640.2:252	1/.:553.8:200	1/.:546.3:154	1/.:748.6:191	1/.:494.8:118	1/.:679.6:128	1/.:559.1:203	1/.:798.0:122	1/.:627.2:133	1/.:587.2:166	1/.:566.4:87	1/.:682.7:116	1/.:786.3:436	1/.:813.2:320	1/.:750.6:274	1/.:800.1:260
9	121441319	.	G	INS:ME:SVA	.	PASS	SVTYPE=SVA;POLARITY=+	GT:TPM:UR	./.	./.	./.	./.	./.	./.	./.	./.	./.	./.	1/.:4.1:17	./.	./.	./.	./.	./.	./.	./.	./.	./.	./.
9	123066681	.	C	INS:ME:SVA	.	PASS	SVTYPE=SVA;POLARITY=-	GT:TPM:UR	./.	./.	./.	./.	1/.:7.8:12	./.	./.	./.	./.	./.	./.	./.	./.	./.	./.	./.	./.	./.	./.	./.	./.
9	125613845	.	G	INS:ME:SVA	.	PASS	SVTYPE=SVA;POLARITY=-	GT:TPM:UR	1/.:411.8:235	1/.:494.3:192	1/.:469.5:208	1/.:390.5:159	1/.:295.3:47	1/.:332.8:238	1/.:387.4:211	1/.:534.9:189	1/.:422.8:199	1/.:531.3:136	1/.:382.6:132	1/.:360.3:178	1/.:528.1:150	1/.:539.1:138	1/.:512.2:170	1/.:424.2:87	1/.:466.9:157	1/.:295.2:365	1/.:506.2:320	1/.:428.2:239	1/.:583.4:262
9	128032163	.	A	INS:ME:SVA	.	PASS	SVTYPE=SVA;POLARITY=+	GT:TPM:UR	./.	./.	./.	./.	./.	./.	./.	./.	./.	1/.:186.6:41	1/.:75.1:40	1/.:193.1:76	./.	./.	./.	./.	./.	./.	./.	./.	./.
9	128222081	.	G	INS:ME:SVA	.	PASS	SVTYPE=SVA;POLARITY=+	GT:TPM:UR	./.	./.	./.	./.	./.	./.	./.	./.	./.	./.	1/.:5.8:19	./.	./.	./.	./.	./.	./.	./.	./.	./.	./.
9	134782652	.	C	INS:ME:SVA	.	PASS	SVTYPE=SVA;POLARITY=-	GT:TPM:UR	./.	./.	./.	./.	1/.:5.0:7	./.	./.	./.	./.	1/.:9.6:23	1/.:6.9:20	./.	./.	./.	./.	./.	./.	./.	./.	./.	./.
9	139693816	.	A	INS:ME:SVA	.	PASS	SVTYPE=SVA;POLARITY=+	GT:TPM:UR	./.	./.	./.	./.	./.	./.	./.	./.	./.	./.	./.	./.	./.	./.	./.	./.	1/.:324.5:12	./.	./.	./.	./.
10	2849177	.	G	INS:ME:SVA	.	PASS	SVTYPE=SVA;POLARITY=+	GT:TPM:UR	./.	./.	./.	./.	./.	./.	./.	./.	./.	1/.:9.8:19	1/.:8.4:25	1/.:12.4:44	./.	1/.:13.5:25	./.	./.	./.	./.	./.	./.	./.
10	8910405	.	C	INS:ME:SVA	.	PASS	SVTYPE=SVA;POLARITY=-	GT:TPM:UR	./.	1/.:10.5:23	./.	1/.:16.8:30	./.	1/.:15.4:43	1/.:13.9:28	./.	1/.:14.6:42	1/.:12.9:23	1/.:9.1:23	1/.:16.6:35	1/.:23.1:23	1/.:18.7:24	1/.:15.8:27	./.	1/.:16.4:29	1/.:17.3:82	./.	1/.:15.2:44	1/.:11.3:45
10	45754808	.	A	INS:ME:SVA	.	PASS	SVTYPE=SVA;POLARITY=-	GT:TPM:UR	1/.:13.6:41	./.	./.	1/.:15.8:40	./.	./.	./.	1/.:14.1:33	1/.:14.9:27	1/.:14.0:14	1/.:13.6:20	1/.:13.3:35	1/.:18.0:23	1/.:15.0:26	./.	./.	1/.:11.4:22	1/.:16.8:93	./.	1/.:11.8:51	1/.:10.0:34
10	49495208	.	T	INS:ME:SVA	.	PASS	SVTYPE=SVA;POLARITY=+	GT:TPM:UR	1/.:48.2:12	./.	./.	./.	./.	./.	./.	./.	./.	./.	./.	./.	./.	./.	./.	./.	./.	./.	./.	./.	./.
10	64706756	.	C	INS:ME:SVA	.	PASS	SVTYPE=SVA;POLARITY=-	GT:TPM:UR	./.	./.	./.	./.	1/.:5.0:8	./.	./.	./.	./.	./.	1/.:5.4:17	./.	./.	./.	./.	./.	./.	./.	./.	./.	./.
10	66811405	.	C	INS:ME:SVA	.	PASS	SVTYPE=SVA;POLARITY=-	GT:TPM:UR	./.	./.	./.	./.	1/.:7.2:11	./.	./.	./.	./.	./.	./.	./.	./.	./.	./.	./.	./.	./.	./.	./.	./.
10	72451333	.	A	INS:ME:SVA	.	PASS	SVTYPE=SVA;POLARITY=+	GT:TPM:UR	./.	./.	./.	./.	./.	./.	1/.:14.0:20	1/.:14.4:18	./.	./.	./.	./.	./.	./.	./.	./.	./.	./.	./.	./.	./.
10	73636416	.	T	INS:ME:SVA	.	PASS	SVTYPE=SVA;POLARITY=+	GT:TPM:UR	./.	./.	./.	./.	1/.:9.5:11	./.	./.	./.	./.	./.	1/.:5.0:13	./.	./.	./.	./.	./.	./.	./.	./.	./.	./.
10	80229459	.	A	INS:ME:SVA	.	PASS	SVTYPE=SVA;POLARITY=+	GT:TPM:UR	./.	./.	./.	./.	1/.:6.7:8	./.	./.	./.	./.	./.	1/.:5.6:18	./.	./.	./.	./.	./.	./.	./.	./.	./.	./.
10	86108189	.	G	INS:ME:SVA	.	PASS	SVTYPE=SVA;POLARITY=+	GT:TPM:UR	./.	./.	./.	./.	1/.:6.7:7	./.	./.	./.	./.	./.	1/.:6.7:19	./.	./.	./.	./.	./.	./.	./.	./.	./.	./.
10	88214160	.	C	INS:ME:SVA	.	PASS	SVTYPE=SVA;POLARITY=-	GT:TPM:UR	./.	./.	./.	./.	1/.:4.4:7	./.	./.	./.	./.	./.	./.	./.	./.	./.	./.	./.	./.	./.	./.	./.	./.
10	99911740	.	C	INS:ME:SVA	.	PASS	SVTYPE=SVA;POLARITY=-	GT:TPM:UR	./.	./.	./.	./.	1/.:5.6:9	./.	./.	./.	./.	./.	./.	./.	./.	./.	./.	./.	./.	./.	./.	./.	./.
10	105366267	.	C	INS:ME:SVA	.	PASS	SVTYPE=SVA;POLARITY=-	GT:TPM:UR	./.	./.	./.	./.	1/.:6.1:8	./.	./.	./.	./.	./.	./.	./.	./.	./.	./.	./.	./.	./.	./.	./.	./.
10	121021366	.	G	INS:ME:SVA	.	PASS	SVTYPE=SVA;POLARITY=+	GT:TPM:UR	1/.:505.2:270	1/.:752.9:213	1/.:530.1:197	1/.:367.6:193	1/.:380.4:67	1/.:517.0:253	1/.:391.5:226	1/.:529.5:193	1/.:318.8:204	1/.:450.6:119	1/.:318.5:121	1/.:468.5:229	1/.:536.2:139	1/.:393.2:116	1/.:470.2:179	1/.:428.0:89	1/.:426.3:120	1/.:412.3:435	1/.:488.2:315	1/.:368.0:273	1/.:416.0:248
10	123963643	.	G	INS:ME:SVA	.	PASS	SVTYPE=SVA;POLARITY=+	GT:TPM:UR	./.	./.	./.	./.	./.	./.	./.	./.	./.	./.	1/.:5.0:12	./.	./.	./.	./.	./.	./.	./.	./.	./.	./.
11	8096656	.	T	INS:ME:SVA	.	PASS	SVTYPE=SVA;POLARITY=+	GT:TPM:UR	./.	./.	./.	./.	./.	./.	./.	./.	./.	1/.:251.5:47	1/.:743.5:129	./.	./.	./.	./.	./.	./.	./.	./.	./.	./.
11	33264701	.	T	INS:ME:SVA	.	PASS	SVTYPE=SVA;POLARITY=-	GT:TPM:UR	./.	./.	./.	./.	./.	./.	./.	./.	./.	./.	1/.:5.2:18	./.	./.	./.	./.	./.	./.	./.	./.	./.	./.
11	33828713	.	T	INS:ME:SVA	.	PASS	SVTYPE=SVA;POLARITY=+	GT:TPM:UR	./.	./.	./.	./.	./.	1/.:21.2:18	./.	./.	./.	1/.:442.3:62	./.	1/.:1035.3:141	1/.:536.7:73	1/.:924.6:84	./.	./.	./.	./.	1/.:331.2:153	1/.:252.4:138	./.
11	48260491	.	T	INS:ME:SVA	.	PASS	SVTYPE=SVA;POLARITY=+	GT:TPM:UR	./.	./.	./.	./.	./.	./.	./.	./.	./.	1/.:83.2:52	1/.:69.3:51	./.	./.	./.	./.	./.	./.	./.	1/.:189.3:233	./.	./.
11	57485169	.	G	INS:ME:SVA	.	PASS	SVTYPE=SVA;POLARITY=+	GT:TPM:UR	./.	./.	./.	./.	1/.:6.1:7	./.	./.	./.	./.	./.	./.	./.	./.	./.	./.	./.	./.	./.	./.	./.	./.
11	59466547	.	C	INS:ME:SVA	.	PASS	SVTYPE=SVA;POLARITY=-	GT:TPM:UR	./.	./.	./.	./.	1/.:5.6:9	./.	./.	./.	./.	./.	./.	./.	./.	./.	./.	./.	./.	./.	./.	./.	./.
11	60258426	.	T	INS:ME:SVA	.	PASS	SVTYPE=SVA;POLARITY=-	GT:TPM:UR	./.	./.	./.	./.	1/.:7.2:10	./.	./.	./.	./.	./.	./.	./.	./.	./.	./.	./.	./.	./.	./.	./.	./.
11	60378907	.	G	INS:ME:SVA	.	PASS	SVTYPE=SVA;POLARITY=-	GT:TPM:UR	./.	./.	./.	./.	./.	./.	./.	./.	./.	./.	./.	./.	./.	./.	./.	./.	./.	./.	1/.:260.3:160	./.	./.
11	60934705	.	A	INS:ME:SVA	.	PASS	SVTYPE=SVA;POLARITY=+	GT:TPM:UR	./.	./.	./.	./.	1/.:5.0:7	./.	./.	./.	./.	./.	1/.:4.1:16	./.	./.	./.	./.	./.	./.	./.	./.	./.	./.
11	70142753	.	G	INS:ME:SVA	.	PASS	SVTYPE=SVA;POLARITY=+	GT:TPM:UR	./.	./.	./.	./.	1/.:5.0:9	./.	./.	./.	./.	./.	1/.:6.5:19	./.	1/.:11.7:28	./.	./.	./.	./.	./.	./.	./.	./.
11	71989345	.	T	INS:ME:SVA	.	PASS	SVTYPE=SVA;POLARITY=+	GT:TPM:UR	./.	./.	./.	./.	./.	./.	./.	./.	./.	1/.:158.5:43	./.	1/.:218.0:81	1/.:370.5:91	1/.:140.2:51	1/.:401.2:106	1/.:244.4:40	1/.:446.5:104	1/.:180.6:183	1/.:441.2:246	1/.:126.2:99	1/.:223.6:101
11	76294326	.	C	INS:ME:SVA	.	PASS	SVTYPE=SVA;POLARITY=+	GT:TPM:UR	./.	./.	./.	./.	./.	./.	./.	./.	./.	./.	1/.:5.0:16	./.	./.	./.	./.	./.	./.	./.	./.	./.	./.
11	83028807	.	C	INS:ME:SVA	.	PASS	SVTYPE=SVA;POLARITY=+	GT:TPM:UR	./.	./.	./.	./.	1/.:6.1:8	./.	./.	./.	./.	./.	1/.:5.0:16	./.	1/.:11.9:29	1/.:13.2:20	./.	1/.:10.9:18	./.	./.	./.	./.	./.
11	85820892	.	T	INS:ME:SVA	.	PASS	SVTYPE=SVA;POLARITY=-	GT:TPM:UR	./.	./.	./.	./.	1/.:6.1:8	./.	./.	./.	./.	./.	1/.:4.7:15	./.	./.	./.	./.	./.	./.	./.	./.	./.	./.
11	91890109	.	T	INS:ME:SVA	.	PASS	SVTYPE=SVA;POLARITY=-	GT:TPM:UR	./.	./.	./.	./.	1/.:10.0:14	./.	./.	./.	./.	./.	./.	./.	./.	./.	./.	./.	./.	./.	./.	./.	1/.:9.2:47
11	95215043	.	A	INS:ME:SVA	.	PASS	SVTYPE=SVA;POLARITY=-	GT:TPM:UR	./.	./.	./.	./.	1/.:6.1:7	./.	./.	./.	./.	./.	1/.:9.1:25	./.	./.	./.	./.	./.	./.	./.	./.	./.	./.
11	111898602	.	A	INS:ME:SVA	.	PASS	SVTYPE=SVA;POLARITY=+	GT:TPM:UR	./.	./.	./.	./.	1/.:7.8:8	./.	./.	./.	./.	./.	./.	./.	./.	./.	./.	./.	./.	./.	./.	./.	./.
11	116217172	.	C	INS:ME:SVA	.	PASS	SVTYPE=SVA;POLARITY=-	GT:TPM:UR	./.	./.	./.	./.	1/.:7.2:8	./.	./.	./.	./.	./.	1/.:6.5:25	./.	./.	./.	./.	./.	./.	./.	./.	./.	./.
11	125458962	.	A	INS:ME:SVA	.	PASS	SVTYPE=SVA;POLARITY=+	GT:TPM:UR	./.	./.	./.	./.	./.	./.	./.	./.	./.	./.	./.	./.	./.	./.	./.	./.	./.	./.	./.	./.	1/.:135.7:73
12	534461	.	G	INS:ME:SVA	.	PASS	SVTYPE=SVA;POLARITY=+	GT:TPM:UR	1/.:21.7:19	./.	./.	./.	./.	1/.:36.4:20	./.	./.	1/.:36.2:22	./.	1/.:22.9:11	1/.:646.1:136	1/.:660.0:97	./.	1/.:649.7:131	1/.:182.7:35	1/.:842.1:100	1/.:764.1:475	1/.:925.7:385	1/.:260.6:152	./.
12	4241063	.	T	INS:ME:SVA	.	PASS	SVTYPE=SVA;POLARITY=+	GT:TPM:UR	./.	./.	./.	./.	./.	./.	./.	./.	./.	1/.:93.1:42	./.	1/.:236.8:99	./.	./.	./.	./.	./.	./.	1/.:270.8:145	./.	./.
12	7353448	.	T	INS:ME:SVA	.	PASS	SVTYPE=SVA;POLARITY=+	GT:TPM:UR	./.	./.	./.	./.	./.	./.	./.	./.	./.	./.	1/.:4.3:12	./.	./.	./.	./.	./.	./.	./.	./.	./.	./.
12	14421462	.	A	INS:ME:SVA	.	PASS	SVTYPE=SVA;POLARITY=-	GT:TPM:UR	./.	./.	./.	./.	./.	./.	./.	./.	./.	./.	./.	./.	./.	./.	1/.:21.9:11	./.	./.	./.	./.	./.	./.
12	14507059	.	C	INS:ME:SVA	.	PASS	SVTYPE=SVA;POLARITY=-	GT:TPM:UR	./.	./.	./.	./.	./.	./.	./.	./.	./.	./.	1/.:4.5:17	./.	./.	./.	./.	./.	./.	./.	./.	./.	./.
12	28026312	.	C	INS:ME:SVA	.	PASS	SVTYPE=SVA;POLARITY=-	GT:TPM:UR	./.	./.	./.	./.	./.	./.	./.	./.	./.	./.	1/.:7.6:19	./.	./.	./.	./.	./.	./.	./.	./.	./.	./.
12	32716914	.	G	INS:ME:SVA	.	PASS	SVTYPE=SVA;POLARITY=+	GT:TPM:UR	./.	./.	./.	./.	1/.:7.8:10	./.	./.	./.	./.	./.	./.	./.	./.	./.	./.	./.	./.	./.	./.	./.	./.
12	48915112	.	A	INS:ME:SVA	.	PASS	SVTYPE=SVA;POLARITY=+	GT:TPM:UR	./.	./.	./.	./.	1/.:4.4:7	./.	./.	./.	./.	./.	./.	./.	./.	./.	./.	./.	./.	./.	./.	./.	./.
12	49310359	.	A	INS:ME:SVA	.	PASS	SVTYPE=SVA;POLARITY=+	GT:TPM:UR	1/.:695.5:281	1/.:510.3:193	1/.:460.7:191	1/.:553.2:185	1/.:437.1:56	1/.:544.4:258	1/.:544.2:217	1/.:539.0:207	1/.:719.6:219	1/.:464.8:124	1/.:543.2:139	1/.:546.0:223	1/.:352.0:129	1/.:840.3:154	1/.:624.4:193	1/.:601.1:96	1/.:523.4:143	1/.:482.0:421	1/.:536.8:318	1/.:555.7:295	1/.:486.9:256
12	100689425	.	C	INS:ME:SVA	.	PASS	SVTYPE=SVA;POLARITY=+	GT:TPM:UR	1/.:15.7:56	1/.:9.6:25	./.	1/.:21.7:47	1/.:15.0:11	./.	1/.:15.9:49	1/.:14.7:39	1/.:12.0:39	./.	1/.:19.0:29	1/.:14.8:35	1/.:20.6:27	1/.:14.7:20	./.	1/.:14.1:17	1/.:22.2:40	1/.:13.1:88	./.	1/.:13.1:48	1/.:11.1:52
12	119798975	.	G	INS:ME:SVA	.	PASS	SVTYPE=SVA;POLARITY=+	GT:TPM:UR	./.	./.	./.	./.	./.	./.	./.	./.	./.	./.	1/.:4.3:13	./.	./.	./.	./.	./.	./.	./.	./.	./.	./.
12	125842877	.	T	INS:ME:SVA	.	PASS	SVTYPE=SVA;POLARITY=+	GT:TPM:UR	./.	./.	./.	./.	./.	./.	./.	./.	./.	./.	./.	./.	./.	./.	./.	1/.:361.6:40	1/.:300.1:43	./.	1/.:435.8:172	1/.:447.8:154	./.
13	23434020	.	G	INS:ME:SVA	.	PASS	SVTYPE=SVA;POLARITY=+	GT:TPM:UR	./.	./.	./.	./.	1/.:6.7:11	./.	./.	./.	./.	./.	1/.:6.0:15	./.	./.	./.	./.	./.	./.	./.	./.	./.	./.
13	31414734	.	G	INS:ME:SVA	.	PASS	SVTYPE=SVA;POLARITY=+	GT:TPM:UR	./.	./.	./.	./.	1/.:16.7:12	./.	./.	./.	./.	1/.:11.4:21	1/.:12.9:35	1/.:15.8:63	1/.:25.4:36	1/.:26.9:43	1/.:19.3:45	1/.:12.5:17	./.	1/.:10.1:73	1/.:27.1:99	1/.:16.5:74	1/.:21.8:72
13	32573685	.	T	INS:ME:SVA	.	PASS	SVTYPE=SVA;POLARITY=-	GT:TPM:UR	./.	./.	./.	./.	./.	./.	./.	./.	./.	./.	1/.:8.0:21	./.	./.	./.	./.	./.	./.	./.	./.	./.	./.
13	37853803	.	C	INS:ME:SVA	.	PASS	SVTYPE=SVA;POLARITY=-	GT:TPM:UR	./.	./.	./.	./.	1/.:8.9:11	./.	./.	./.	./.	./.	1/.:7.3:24	./.	./.	1/.:14.2:32	./.	1/.:11.2:24	./.	./.	./.	./.	1/.:9.1:52
13	42223722	.	T	INS:ME:SVA	.	PASS	SVTYPE=SVA;POLARITY=+	GT:TPM:UR	./.	./.	./.	./.	./.	./.	./.	./.	./.	1/.:518.8:62	1/.:359.3:74	1/.:183.2:85	1/.:476.2:69	./.	1/.:342.8:65	1/.:138.4:40	1/.:300.5:66	./.	./.	./.	./.
13	43746164	.	T	INS:ME:SVA	.	PASS	SVTYPE=SVA;POLARITY=+	GT:TPM:UR	./.	./.	./.	./.	./.	./.	./.	./.	./.	./.	./.	./.	./.	1/.:22.2:12	./.	./.	./.	./.	./.	./.	./.
13	45799532	.	A	INS:ME:SVA	.	PASS	SVTYPE=SVA;POLARITY=+	GT:TPM:UR	./.	./.	./.	./.	./.	./.	./.	./.	./.	./.	./.	./.	./.	./.	./.	1/.:168.6:15	./.	1/.:159.0:92	./.	./.	./.
13	49999313	.	G	INS:ME:SVA	.	PASS	SVTYPE=SVA;POLARITY=-	GT:TPM:UR	./.	./.	./.	./.	./.	./.	./.	./.	./.	./.	./.	./.	./.	./.	./.	./.	./.	1/.:206.3:157	./.	./.	./.
13	50335405	.	C	INS:ME:SVA	.	PASS	SVTYPE=SVA;POLARITY=-	GT:TPM:UR	./.	./.	./.	./.	./.	./.	./.	./.	./.	./.	1/.:4.1:12	./.	./.	./.	./.	./.	./.	./.	./.	./.	./.
13	51651314	.	C	INS:ME:SVA	.	PASS	SVTYPE=SVA;POLARITY=-	GT:TPM:UR	./.	./.	./.	./.	1/.:7.8:10	./.	./.	./.	./.	./.	1/.:14.5:34	./.	./.	1/.:10.2:26	./.	./.	./.	./.	./.	./.	./.
13	82367696	.	T	INS:ME:SVA	.	PASS	SVTYPE=SVA;POLARITY=+	GT:TPM:UR	1/.:717.0:259	1/.:904.6:211	1/.:726.1:176	1/.:1259.2:239	1/.:744.1:60	1/.:858.2:264	1/.:904.5:250	1/.:466.7:139	1/.:197.9:92	1/.:370.2:78	1/.:499.2:116	1/.:15.4:41	1/.:579.9:89	1/.:559.1:97	1/.:1005.3:193	1/.:852.2:107	1/.:856.2:138	1/.:825.5:482	1/.:667.5:335	1/.:744.6:280	1/.:460.1:172
13	90585092	.	G	INS:ME:SVA	.	PASS	SVTYPE=SVA;POLARITY=+	GT:TPM:UR	./.	./.	./.	./.	./.	./.	./.	./.	./.	1/.:10.1:23	1/.:5.0:18	./.	./.	./.	./.	./.	./.	./.	./.	./.	./.
13	108434445	.	A	INS:ME:SVA	.	PASS	SVTYPE=SVA;POLARITY=-	GT:TPM:UR	./.	./.	./.	./.	1/.:7.8:11	./.	./.	./.	./.	./.	1/.:8.0:22	./.	./.	./.	./.	./.	./.	./.	./.	./.	./.
13	113333301	.	C	INS:ME:SVA	.	PASS	SVTYPE=SVA;POLARITY=+	GT:TPM:UR	./.	./.	./.	./.	./.	./.	./.	./.	./.	./.	1/.:4.3:11	./.	./.	./.	./.	./.	./.	./.	./.	./.	./.
14	35622543	.	G	INS:ME:SVA	.	PASS	SVTYPE=SVA;POLARITY=+	GT:TPM:UR	1/.:236.4:169	1/.:124.4:107	1/.:176.9:138	1/.:207.5:89	1/.:260.8:42	1/.:175.3:137	1/.:230.5:150	1/.:252.2:122	1/.:254.5:149	1/.:204.7:83	1/.:230.5:99	1/.:173.8:131	1/.:238.1:75	1/.:223.3:89	1/.:340.0:124	1/.:289.3:75	1/.:210.6:101	1/.:206.2:290	1/.:196.1:231	1/.:256.2:182	1/.:275.1:179
14	36294767	.	T	INS:ME:SVA	.	PASS	SVTYPE=SVA;POLARITY=+	GT:TPM:UR	./.	./.	./.	./.	./.	./.	./.	./.	./.	./.	1/.:4.5:16	./.	./.	./.	./.	./.	./.	./.	./.	./.	./.
14	36447830	.	A	INS:ME:SVA	.	PASS	SVTYPE=SVA;POLARITY=+	GT:TPM:UR	./.	./.	./.	./.	./.	./.	./.	./.	./.	./.	1/.:6.9:24	./.	./.	./.	./.	./.	./.	./.	./.	./.	./.
14	38025696	.	A	INS:ME:SVA	.	PASS	SVTYPE=SVA;POLARITY=+	GT:TPM:UR	1/.:41.2:79	1/.:46.0:66	1/.:50.5:64	1/.:19.6:41	1/.:52.8:26	1/.:67.4:96	1/.:35.1:64	1/.:49.1:59	1/.:58.3:81	1/.:76.3:48	1/.:29.8:40	1/.:83.8:95	1/.:60.0:41	1/.:50.6:51	1/.:85.5:71	1/.:52.7:32	1/.:31.2:41	1/.:76.3:230	1/.:66.2:149	1/.:58.8:125	1/.:46.4:88
14	50287404	.	T	INS:ME:SVA	.	PASS	SVTYPE=SVA;POLARITY=-	GT:TPM:UR	1/.:18.3:43	1/.:13.7:29	./.	1/.:19.1:47	1/.:13.3:8	1/.:22.0:51	1/.:18.5:49	1/.:14.1:26	1/.:15.8:39	1/.:12.2:17	1/.:12.3:26	1/.:21.3:40	1/.:29.5:32	1/.:19.0:20	1/.:18.8:34	1/.:15.4:20	1/.:26.0:37	1/.:19.6:90	1/.:19.7:70	1/.:18.1:56	1/.:18.9:46
14	63631591	.	C	INS:ME:SVA	.	PASS	SVTYPE=SVA;POLARITY=-	GT:TPM:UR	./.	1/.:9.1:26	./.	./.	./.	./.	./.	./.	./.	./.	1/.:5.6:13	./.	./.	./.	./.	./.	./.	./.	./.	./.	./.
14	64505534	.	A	INS:ME:SVA	.	PASS	SVTYPE=SVA;POLARITY=+	GT:TPM:UR	./.	./.	./.	./.	1/.:7.2:7	./.	./.	./.	./.	./.	1/.:4.3:17	./.	./.	./.	./.	./.	./.	./.	./.	./.	./.
14	66099796	.	G	INS:ME:SVA	.	PASS	SVTYPE=SVA;POLARITY=-	GT:TPM:UR	./.	./.	./.	./.	./.	./.	./.	./.	./.	./.	1/.:7.8:19	./.	./.	./.	./.	./.	./.	./.	./.	./.	./.
14	70369385	.	C	INS:ME:SVA	.	PASS	SVTYPE=SVA;POLARITY=-	GT:TPM:UR	./.	./.	./.	./.	./.	./.	./.	./.	./.	./.	1/.:5.4:20	./.	./.	./.	./.	./.	./.	./.	./.	./.	./.
14	70943754	.	C	INS:ME:SVA	.	PASS	SVTYPE=SVA;POLARITY=-	GT:TPM:UR	./.	./.	./.	./.	1/.:11.1:8	./.	./.	./.	1/.:12.0:26	1/.:16.5:27	1/.:17.5:32	1/.:17.3:45	1/.:29.7:32	1/.:27.4:34	1/.:26.3:35	./.	1/.:12.1:18	1/.:14.7:62	./.	1/.:12.1:38	1/.:22.7:56
14	77181081	.	A	INS:ME:SVA	.	PASS	SVTYPE=SVA;POLARITY=-	GT:TPM:UR	./.	./.	./.	./.	./.	./.	./.	./.	./.	./.	./.	./.	./.	./.	./.	1/.:74.2:21	1/.:96.7:23	./.	./.	./.	./.
14	77201763	.	C	INS:ME:SVA	.	PASS	SVTYPE=SVA;POLARITY=+	GT:TPM:UR	1/.:671.2:255	1/.:372.8:116	1/.:842.0:209	1/.:851.7:200	1/.:180.2:44	1/.:661.6:210	1/.:960.6:239	1/.:736.4:221	1/.:462.3:157	1/.:842.0:132	1/.:884.8:160	1/.:746.5:209	1/.:448.0:114	1/.:731.5:139	1/.:832.5:181	1/.:758.1:84	1/.:784.0:141	1/.:418.8:309	1/.:542.7:248	1/.:840.3:298	1/.:812.7:242
14	77216015	.	T	INS:ME:SVA	.	PASS	SVTYPE=SVA;POLARITY=-	GT:TPM:UR	1/.:16.1:38	1/.:26.6:37	1/.:19.0:34	1/.:16.8:40	1/.:18.9:9	1/.:16.5:39	1/.:29.2:48	1/.:28.9:39	1/.:47.3:40	1/.:61.5:14	1/.:21.6:24	1/.:35.2:45	1/.:25.9:32	1/.:15.7:19	1/.:19.7:28	1/.:23.4:22	1/.:22.9:31	1/.:29.0:103	1/.:27.4:69	1/.:28.6:61	1/.:27.4:54
14	80752374	.	T	INS:ME:SVA	.	PASS	SVTYPE=SVA;POLARITY=-	GT:TPM:UR	./.	./.	./.	./.	1/.:5.6:7	./.	./.	./.	./.	./.	1/.:5.4:15	./.	./.	./.	./.	./.	./.	./.	./.	./.	./.
14	89971687	.	T	INS:ME:SVA	.	PASS	SVTYPE=SVA;POLARITY=-	GT:TPM:UR	./.	./.	./.	./.	./.	./.	./.	./.	./.	./.	./.	./.	./.	./.	./.	1/.:90.9:35	1/.:149.8:47	./.	1/.:132.4:169	./.	./.
14	92024652	.	C	INS:ME:SVA	.	PASS	SVTYPE=SVA;POLARITY=+	GT:TPM:UR	./.	./.	./.	./.	./.	./.	./.	./.	./.	./.	1/.:4.3:14	./.	./.	./.	./.	./.	./.	./.	./.	./.	./.
14	100810486	.	A	INS:ME:SVA	.	PASS	SVTYPE=SVA;POLARITY=-	GT:TPM:UR	1/.:27.2:43	1/.:27.8:30	1/.:37.1:45	1/.:20.4:40	1/.:34.5:14	1/.:36.5:54	1/.:29.6:58	1/.:44.7:35	1/.:16.9:41	1/.:15.3:16	1/.:19.4:28	1/.:14.1:38	1/.:43.5:34	1/.:34.7:34	1/.:19.7:40	1/.:36.0:30	1/.:29.8:34	1/.:34.7:122	1/.:30.4:97	1/.:22.9:66	1/.:40.1:66
15	52178855	.	G	INS:ME:SVA	.	PASS	SVTYPE=SVA;POLARITY=+	GT:TPM:UR	./.	./.	./.	./.	1/.:6.1:7	./.	./.	./.	./.	./.	./.	./.	./.	./.	./.	./.	./.	./.	./.	./.	./.
15	70839564	.	G	INS:ME:SVA	.	PASS	SVTYPE=SVA;POLARITY=+	GT:TPM:UR	1/.:428.9:134	1/.:14.9:16	1/.:775.1:124	./.	1/.:13.9:7	1/.:35.1:31	1/.:1213.9:245	1/.:555.9:122	1/.:763.1:142	./.	./.	./.	1/.:689.5:90	1/.:46.2:22	1/.:300.5:84	./.	./.	1/.:697.9:344	./.	1/.:16.4:32	1/.:619.8:183
15	72688262	.	G	INS:ME:SVA	.	PASS	SVTYPE=SVA;POLARITY=-	GT:TPM:UR	1/.:1523.1:374	1/.:1381.3:247	1/.:1291.2:257	1/.:1474.7:246	1/.:1291.9:76	1/.:1295.8:342	1/.:1350.0:304	1/.:938.3:186	1/.:1180.8:246	1/.:1605.1:149	1/.:1357.2:171	1/.:1373.1:262	1/.:1510.6:180	1/.:1567.0:181	1/.:1185.9:232	1/.:1258.1:128	1/.:939.0:147	1/.:1162.8:536	1/.:1442.5:465	1/.:1138.6:360	1/.:1247.8:358
15	83667888	.	A	INS:ME:SVA	.	PASS	SVTYPE=SVA;POLARITY=+	GT:TPM:UR	1/.:764.7:206	1/.:589.5:135	1/.:717.8:149	1/.:42.5:36	1/.:75.1:10	1/.:1508.3:325	1/.:835.0:159	1/.:1374.6:226	1/.:1061.8:185	1/.:730.3:134	1/.:779.5:146	1/.:850.2:258	1/.:1890.5:189	1/.:1274.9:149	1/.:1044.3:183	1/.:902.3:115	1/.:890.6:154	1/.:2428.7:756	1/.:1289.9:447	1/.:1435.1:356	1/.:249.4:162
15	83911277	.	C	INS:ME:SVA	.	PASS	SVTYPE=SVA;POLARITY=-	GT:TPM:UR	./.	./.	./.	./.	./.	./.	./.	./.	./.	1/.:33.1:24	./.	./.	./.	./.	./.	./.	./.	./.	./.	./.	./.
15	90520768	.	C	INS:ME:SVA	.	PASS	SVTYPE=SVA;POLARITY=-	GT:TPM:UR	./.	1/.:13.2:34	./.	./.	1/.:7.8:8	./.	./.	./.	./.	./.	1/.:4.7:15	./.	./.	./.	./.	./.	./.	1/.:11.9:65	./.	./.	./.
16	5253733	.	G	INS:ME:SVA	.	PASS	SVTYPE=SVA;POLARITY=+	GT:TPM:UR	./.	./.	./.	./.	1/.:8.9:8	./.	./.	./.	./.	./.	./.	./.	./.	./.	./.	./.	./.	./.	./.	./.	./.
16	14627291	.	G	INS:ME:SVA	.	PASS	SVTYPE=SVA;POLARITY=+	GT:TPM:UR	./.	./.	./.	./.	./.	./.	./.	./.	./.	./.	1/.:7.1:20	./.	./.	./.	./.	./.	./.	./.	./.	./.	./.
16	23594174	.	C	INS:ME:SVA	.	PASS	SVTYPE=SVA;POLARITY=-	GT:TPM:UR	./.	./.	./.	./.	1/.:6.1:7	./.	./.	./.	./.	1/.:9.8:25	1/.:6.0:16	./.	./.	./.	./.	./.	./.	./.	./.	./.	./.
16	25543071	.	T	INS:ME:SVA	.	PASS	SVTYPE=SVA;POLARITY=-	GT:TPM:UR	./.	./.	./.	./.	./.	./.	./.	./.	./.	./.	./.	./.	./.	./.	./.	./.	./.	./.	./.	1/.:35.7:18	./.
16	47033440	.	T	INS:ME:SVA	.	PASS	SVTYPE=SVA;POLARITY=-	GT:TPM:UR	1/.:872.1:263	1/.:785.2:181	1/.:859.2:158	1/.:471.5:165	1/.:609.0:46	1/.:1093.0:272	1/.:993.0:221	1/.:847.4:177	1/.:1165.7:211	1/.:598.7:110	1/.:1266.6:125	1/.:1065.0:209	1/.:1063.5:134	1/.:487.5:101	1/.:879.8:166	1/.:513.4:89	1/.:810.7:117	1/.:927.0:470	1/.:1066.9:344	1/.:863.2:281	1/.:848.8:255
16	48985084	.	G	INS:ME:SVA	.	PASS	SVTYPE=SVA;POLARITY=-	GT:TPM:UR	1/.:73.4:116	1/.:61.3:58	1/.:50.5:58	1/.:64.5:75	1/.:45.6:14	1/.:48.6:77	1/.:47.2:64	1/.:50.2:60	1/.:54.3:74	1/.:37.5:27	1/.:41.9:39	1/.:50.5:64	1/.:29.5:25	1/.:96.3:51	1/.:81.2:56	1/.:35.0:28	1/.:59.7:46	1/.:47.8:144	1/.:60.3:140	1/.:75.8:111	1/.:59.3:88
16	49245089	.	C	INS:ME:SVA	.	PASS	SVTYPE=SVA;POLARITY=+	GT:TPM:UR	./.	1/.:10.5:38	./.	./.	1/.:10.6:8	1/.:13.4:58	./.	./.	1/.:11.3:45	./.	1/.:9.5:25	./.	./.	./.	./.	1/.:11.9:22	1/.:11.4:29	./.	./.	./.	./.
16	86699022	.	T	INS:ME:SVA	.	PASS	SVTYPE=SVA;POLARITY=+	GT:TPM:UR	./.	./.	./.	./.	./.	./.	./.	./.	./.	./.	./.	./.	./.	./.	./.	./.	./.	./.	./.	./.	1/.:729.3:280
16	89528556	.	T	INS:ME:SVA	.	PASS	SVTYPE=SVA;POLARITY=-	GT:TPM:UR	1/.:98.5:138	1/.:111.1:102	1/.:85.8:89	1/.:70.9:63	1/.:99.0:36	1/.:53.6:108	1/.:95.3:109	1/.:70.7:81	1/.:91.3:88	1/.:117.9:56	1/.:66.5:62	1/.:77.6:108	1/.:77.3:66	1/.:100.0:63	1/.:109.5:87	1/.:71.9:52	1/.:146.9:91	1/.:83.1:240	1/.:90.0:174	1/.:88.5:132	1/.:86.2:127
17	3367340	.	T	INS:ME:SVA	.	PASS	SVTYPE=SVA;POLARITY=-	GT:TPM:UR	1/.:761.4:241	1/.:671.6:214	1/.:603.9:169	1/.:713.5:162	1/.:432.1:57	1/.:647.0:306	1/.:874.6:368	1/.:1270.0:334	1/.:817.0:305	1/.:585.3:125	1/.:565.6:122	1/.:26.3:48	1/.:18.0:42	1/.:12.7:32	1/.:22.5:55	1/.:374.1:127	1/.:460.2:114	1/.:376.7:500	1/.:1108.8:511	1/.:441.8:269	1/.:25.1:71
17	4959176	.	C	INS:ME:SVA	.	PASS	SVTYPE=SVA;POLARITY=+	GT:TPM:UR	1/.:428.1:130	1/.:143.9:83	1/.:459.6:112	1/.:328.5:95	1/.:68.4:20	1/.:378.1:133	1/.:490.6:134	1/.:476.9:102	1/.:350.8:116	1/.:390.4:72	1/.:156.2:51	1/.:557.9:120	1/.:88.9:41	1/.:127.2:53	1/.:205.4:72	1/.:51.7:26	1/.:193.8:34	1/.:561.6:326	1/.:36.4:32	1/.:223.2:84	1/.:658.2:152
17	8453084	.	C	INS:ME:SVA	.	PASS	SVTYPE=SVA;POLARITY=-	GT:TPM:UR	1/.:55.4:84	1/.:55.4:56	1/.:72.7:68	1/.:41.4:48	1/.:23.4:16	1/.:31.3:73	1/.:50.3:65	1/.:33.0:45	1/.:24.5:43	1/.:32.8:30	1/.:19.0:40	1/.:68.5:64	1/.:36.1:43	1/.:38.4:32	1/.:46.9:36	1/.:23.1:23	1/.:50.5:38	1/.:41.1:130	1/.:63.0:110	1/.:36.1:86	1/.:42.3:70
17	16263100	.	T	INS:ME:SVA	.	PASS	SVTYPE=SVA;POLARITY=+	GT:TPM:UR	./.	1/.:13.7:18	1/.:24.2:23	./.	./.	./.	1/.:42.4:29	1/.:13.1:17	./.	1/.:686.4:95	1/.:630.6:104	1/.:1578.8:281	./.	./.	./.	1/.:220.3:48	1/.:357.3:66	1/.:549.3:313	1/.:801.0:330	1/.:355.8:147	1/.:174.3:110
17	26932221	.	C	INS:ME:SVA	.	PASS	SVTYPE=SVA;POLARITY=+	GT:TPM:UR	./.	1/.:9.1:41	./.	./.	1/.:7.2:10	./.	./.	1/.:11.5:41	./.	./.	1/.:6.9:21	1/.:11.3:52	./.	./.	./.	./.	./.	./.	./.	./.	1/.:9.1:52
17	27594483	.	T	INS:ME:SVA	.	PASS	SVTYPE=SVA;POLARITY=+	GT:TPM:UR	1/.:731.0:155	./.	./.	1/.:490.4:100	./.	./.	./.	./.	./.	./.	./.	./.	./.	./.	./.	./.	./.	./.	./.	./.	./.
17	43660599	.	A	INS:ME:SVA	.	PASS	SVTYPE=SVA;POLARITY=+	GT:TPM:UR	1/.:109.4:78	./.	1/.:268.1:63	./.	1/.:269.2:15	./.	./.	./.	./.	./.	./.	./.	./.	./.	./.	./.	./.	./.	./.	./.	./.
17	44153978	.	T	INS:ME:SVA	.	PASS	SVTYPE=SVA;POLARITY=-	GT:TPM:UR	1/.:254.0:106	./.	1/.:562.6:82	./.	1/.:21.7:14	./.	./.	./.	./.	./.	./.	./.	./.	./.	./.	./.	./.	./.	./.	./.	./.
17	56219222	.	G	INS:ME:SVA	.	PASS	SVTYPE=SVA;POLARITY=-	GT:TPM:UR	./.	./.	./.	./.	1/.:5.0:8	./.	./.	./.	./.	./.	./.	./.	./.	./.	./.	./.	./.	./.	./.	./.	./.
17	57576883	.	T	INS:ME:SVA	.	PASS	SVTYPE=SVA;POLARITY=-	GT:TPM:UR	1/.:163.9:163	1/.:219.2:118	1/.:81.4:81	1/.:131.8:99	1/.:43.9:21	1/.:191.4:184	1/.:219.6:152	1/.:124.4:113	1/.:47.0:90	1/.:270.7:98	1/.:372.7:119	1/.:144.9:150	1/.:208.1:103	1/.:256.5:95	1/.:379.4:139	1/.:339.1:72	1/.:442.0:123	1/.:283.0:395	1/.:368.0:303	1/.:336.9:252	1/.:466.6:218
17	63479998	.	T	INS:ME:SVA	.	PASS	SVTYPE=SVA;POLARITY=-	GT:TPM:UR	./.	1/.:9.6:36	./.	./.	1/.:14.5:12	./.	./.	./.	./.	1/.:10.1:26	1/.:7.8:22	./.	1/.:13.0:24	./.	./.	./.	./.	./.	./.	./.	./.
17	76461095	.	G	INS:ME:SVA	.	PASS	SVTYPE=SVA;POLARITY=-	GT:TPM:UR	1/.:144.8:84	1/.:94.5:48	1/.:130.2:65	1/.:127.2:71	1/.:28.4:16	1/.:111.9:89	1/.:108.2:80	1/.:59.6:59	1/.:91.5:68	1/.:100.0:39	1/.:164.0:58	1/.:138.9:89	1/.:76.2:39	1/.:68.9:39	1/.:110.3:48	1/.:79.3:29	1/.:58.3:43	1/.:77.7:162	1/.:109.4:132	1/.:99.3:97	1/.:125.2:87
18	7097927	.	T	INS:ME:SVA	.	PASS	SVTYPE=SVA;POLARITY=-	GT:TPM:UR	1/.:352.9:249	1/.:495.5:158	1/.:564.4:189	1/.:690.7:205	1/.:277.5:58	1/.:547.6:226	1/.:482.6:215	1/.:539.6:177	1/.:448.6:191	1/.:141.4:68	1/.:209.5:85	1/.:539.8:207	1/.:460.7:121	1/.:381.2:122	1/.:494.0:162	1/.:626.5:96	1/.:731.1:132	1/.:500.6:442	1/.:330.8:221	1/.:606.0:297	1/.:430.1:230
18	19173507	.	T	INS:ME:SVA	.	PASS	SVTYPE=SVA;POLARITY=+	GT:TPM:UR	./.	./.	./.	./.	./.	./.	./.	./.	./.	./.	1/.:5.0:20	./.	./.	./.	./.	./.	./.	./.	./.	./.	./.
18	29539510	.	C	INS:ME:SVA	.	PASS	SVTYPE=SVA;POLARITY=-	GT:TPM:UR	./.	./.	./.	./.	1/.:6.1:8	./.	./.	./.	./.	./.	./.	./.	./.	./.	./.	./.	./.	./.	./.	./.	./.
18	30728364	.	A	INS:ME:SVA	.	PASS	SVTYPE=SVA;POLARITY=+	GT:TPM:UR	./.	./.	./.	./.	1/.:4.4:7	./.	./.	./.	./.	./.	./.	./.	./.	./.	./.	./.	./.	./.	./.	./.	./.
18	33658597	.	G	INS:ME:SVA	.	PASS	SVTYPE=SVA;POLARITY=+	GT:TPM:UR	./.	./.	./.	./.	./.	./.	./.	./.	./.	./.	1/.:5.4:19	./.	./.	./.	./.	./.	./.	./.	./.	./.	./.
18	47337317	.	T	INS:ME:SVA	.	PASS	SVTYPE=SVA;POLARITY=-	GT:TPM:UR	1/.:346.5:167	1/.:459.6:114	1/.:202.9:104	1/.:688.5:167	1/.:71.2:26	1/.:267.0:143	1/.:535.1:148	1/.:308.4:98	1/.:1019.5:215	1/.:325.7:102	1/.:704.6:132	1/.:360.8:125	1/.:352.0:75	1/.:249.7:68	1/.:806.1:146	1/.:665.3:94	1/.:417.8:77	1/.:309.3:241	1/.:545.1:234	1/.:407.7:198	1/.:698.6:243
19	18117379	.	C	INS:ME:SVA	.	PASS	SVTYPE=SVA;POLARITY=+	GT:TPM:UR	1/.:521.0:187	1/.:401.2:133	1/.:30.6:77	1/.:526.4:130	1/.:283.1:21	1/.:31.6:84	1/.:428.8:130	1/.:105.3:100	1/.:154.3:111	1/.:197.0:57	1/.:254.7:72	1/.:667.8:179	1/.:198.0:84	1/.:109.3:76	1/.:804.6:162	1/.:285.5:48	1/.:341.1:93	1/.:422.4:368	1/.:22.8:98	1/.:381.6:173	1/.:196.4:137
19	19880370	.	C	INS:ME:SVA	.	PASS	SVTYPE=SVA;POLARITY=-	GT:TPM:UR	1/.:13.5:47	1/.:56.9:49	1/.:47.1:44	1/.:49.8:37	1/.:60.6:9	1/.:47.6:51	1/.:102.4:51	1/.:45.2:41	1/.:39.3:41	1/.:37.0:25	1/.:46.4:31	1/.:57.1:45	1/.:36.3:33	1/.:25.4:29	1/.:29.8:31	1/.:103.4:19	./.	1/.:28.9:97	1/.:36.6:74	1/.:70.4:54	1/.:27.4:60
19	21136197	.	G	INS:ME:SVA	.	PASS	SVTYPE=SVA;POLARITY=+	GT:TPM:UR	./.	./.	./.	./.	./.	./.	./.	./.	./.	./.	1/.:4.1:15	./.	./.	./.	./.	./.	./.	./.	./.	./.	./.
19	21694827	.	C	INS:ME:SVA	.	PASS	SVTYPE=SVA;POLARITY=+	GT:TPM:UR	./.	./.	./.	./.	./.	./.	./.	./.	./.	./.	1/.:5.6:17	./.	./.	./.	./.	./.	./.	./.	./.	./.	./.
19	23055152	.	C	INS:ME:SVA	.	PASS	SVTYPE=SVA;POLARITY=+	GT:TPM:UR	./.	./.	./.	./.	./.	./.	./.	./.	./.	./.	1/.:5.8:16	./.	./.	./.	./.	./.	./.	./.	./.	./.	./.
19	23601487	.	C	INS:ME:SVA	.	PASS	SVTYPE=SVA;POLARITY=-	GT:TPM:UR	./.	./.	./.	./.	./.	./.	./.	./.	./.	./.	1/.:4.5:12	./.	./.	./.	./.	./.	./.	./.	./.	./.	./.
19	35413897	.	G	INS:ME:SVA	.	PASS	SVTYPE=SVA;POLARITY=+	GT:TPM:UR	./.	./.	./.	./.	./.	./.	./.	./.	./.	1/.:10.1:22	1/.:12.5:22	./.	1/.:13.0:26	1/.:10.2:20	./.	./.	1/.:13.2:24	./.	./.	./.	./.
19	39347276	.	T	INS:ME:SVA	.	PASS	SVTYPE=SVA;POLARITY=+	GT:TPM:UR	1/.:294.5:217	1/.:426.5:180	1/.:476.7:183	1/.:481.7:207	1/.:545.0:63	1/.:424.1:236	1/.:361.5:204	1/.:459.8:173	1/.:432.0:188	1/.:395.3:112	1/.:425.6:127	1/.:369.1:197	1/.:424.4:127	1/.:329.8:119	1/.:434.0:163	1/.:558.4:93	1/.:412.0:138	1/.:591.5:434	1/.:534.3:347	1/.:389.1:257	1/.:440.6:234
19	45041054	.	T	INS:ME:SVA	.	PASS	SVTYPE=SVA;POLARITY=-	GT:TPM:UR	./.	./.	./.	./.	./.	./.	./.	./.	./.	./.	./.	./.	1/.:72.7:16	./.	./.	./.	./.	./.	./.	./.	./.
19	47512410	.	C	INS:ME:SVA	.	PASS	SVTYPE=SVA;POLARITY=-	GT:TPM:UR	./.	./.	./.	./.	1/.:7.2:7	./.	./.	./.	./.	./.	./.	./.	./.	./.	./.	./.	./.	./.	./.	./.	./.
19	50508186	.	C	INS:ME:SVA	.	PASS	SVTYPE=SVA;POLARITY=-	GT:TPM:UR	./.	./.	./.	./.	./.	./.	./.	./.	./.	./.	./.	1/.:739.3:134	./.	./.	./.	./.	1/.:157.2:50	./.	./.	./.	./.
19	57553899	.	A	INS:ME:SVA	.	PASS	SVTYPE=SVA;POLARITY=+	GT:TPM:UR	./.	./.	./.	./.	./.	./.	./.	./.	./.	./.	./.	./.	./.	./.	./.	1/.:176.6:29	1/.:885.2:113	./.	./.	./.	./.
20	5620624	.	G	INS:ME:SVA	.	PASS	SVTYPE=SVA;POLARITY=+	GT:TPM:UR	./.	./.	./.	./.	1/.:5.6:7	./.	./.	./.	./.	./.	./.	./.	./.	./.	./.	./.	./.	./.	./.	./.	./.
20	10361570	.	C	INS:ME:SVA	.	PASS	SVTYPE=SVA;POLARITY=-	GT:TPM:UR	./.	./.	./.	./.	./.	./.	./.	./.	./.	1/.:316.4:47	1/.:271.9:58	./.	./.	./.	./.	./.	./.	./.	./.	./.	./.
20	19660145	.	C	INS:ME:SVA	.	PASS	SVTYPE=SVA;POLARITY=+	GT:TPM:UR	./.	./.	./.	./.	1/.:5.6:8	./.	./.	./.	./.	./.	1/.:5.6:19	./.	./.	./.	./.	./.	./.	./.	./.	./.	./.
20	30014135	.	G	INS:ME:SVA	.	PASS	SVTYPE=SVA;POLARITY=-	GT:TPM:UR	1/.:325.0:155	./.	1/.:254.8:103	./.	1/.:302.5:28	./.	./.	./.	./.	./.	./.	./.	./.	./.	./.	./.	./.	./.	./.	./.	./.
20	30060223	.	G	INS:ME:SVA	.	PASS	SVTYPE=SVA;POLARITY=+	GT:TPM:UR	1/.:79.2:119	./.	1/.:95.4:76	./.	1/.:111.8:18	./.	./.	./.	./.	./.	./.	./.	./.	./.	./.	1/.:123.0:27	1/.:98.0:51	1/.:118.8:227	./.	./.	./.
20	30710917	.	C	INS:ME:SVA	.	PASS	SVTYPE=SVA;POLARITY=+	GT:TPM:UR	./.	./.	./.	./.	./.	1/.:35.9:79	1/.:53.7:92	1/.:55.0:61	./.	1/.:236.0:95	1/.:155.2:113	1/.:100.0:103	1/.:63.0:64	1/.:158.7:102	1/.:95.5:77	1/.:79.6:58	1/.:33.4:41	1/.:166.8:357	1/.:143.4:255	1/.:63.5:142	1/.:144.3:202
20	33245836	.	T	INS:ME:SVA	.	PASS	SVTYPE=SVA;POLARITY=-	GT:TPM:UR	./.	./.	./.	./.	./.	./.	./.	./.	./.	./.	1/.:5.2:19	./.	./.	./.	./.	./.	./.	./.	./.	./.	./.
20	37006854	.	A	INS:ME:SVA	.	PASS	SVTYPE=SVA;POLARITY=-	GT:TPM:UR	./.	1/.:10.5:39	./.	./.	1/.:8.9:8	./.	./.	./.	./.	1/.:10.6:21	1/.:11.4:24	./.	./.	./.	./.	./.	./.	./.	./.	./.	1/.:10.1:43
20	46155504	.	G	INS:ME:SVA	.	PASS	SVTYPE=SVA;POLARITY=+	GT:TPM:UR	./.	./.	./.	./.	./.	./.	./.	./.	./.	./.	1/.:4.1:15	./.	./.	./.	./.	./.	./.	./.	./.	./.	./.
20	48537992	.	C	INS:ME:SVA	.	PASS	SVTYPE=SVA;POLARITY=-	GT:TPM:UR	./.	./.	./.	./.	./.	./.	./.	./.	./.	./.	1/.:5.4:18	./.	./.	./.	./.	./.	./.	./.	./.	./.	./.
20	57959447	.	G	INS:ME:SVA	.	PASS	SVTYPE=SVA;POLARITY=+	GT:TPM:UR	./.	./.	./.	./.	./.	./.	./.	./.	./.	./.	1/.:97.8:33	./.	./.	./.	./.	./.	./.	./.	./.	./.	./.
21	32452001	.	C	INS:ME:SVA	.	PASS	SVTYPE=SVA;POLARITY=-	GT:TPM:UR	./.	./.	./.	./.	./.	./.	./.	./.	./.	./.	1/.:394.5:61	./.	./.	./.	./.	1/.:601.7:64	1/.:353.2:59	./.	./.	./.	./.
21	41280135	.	T	INS:ME:SVA	.	PASS	SVTYPE=SVA;POLARITY=+	GT:TPM:UR	1/.:357.3:130	./.	./.	1/.:918.1:118	./.	./.	./.	./.	./.	./.	./.	./.	./.	./.	./.	./.	./.	./.	./.	./.	./.
21	47419810	.	A	INS:ME:SVA	.	PASS	SVTYPE=SVA;POLARITY=+	GT:TPM:UR	./.	./.	./.	./.	./.	1/.:32.8:33	./.	./.	./.	./.	./.	./.	./.	./.	./.	./.	./.	./.	./.	./.	./.
22	19071232	.	C	INS:ME:SVA	.	PASS	SVTYPE=SVA;POLARITY=-	GT:TPM:UR	./.	./.	./.	./.	1/.:10.0:11	./.	./.	./.	./.	./.	./.	./.	./.	./.	./.	./.	./.	./.	./.	./.	./.
22	24278674	.	C	INS:ME:SVA	.	PASS	SVTYPE=SVA;POLARITY=-	GT:TPM:UR	1/.:54.8:52	1/.:48.1:34	./.	1/.:144.6:42	1/.:144.6:10	1/.:162.9:51	./.	./.	1/.:41.1:36	1/.:26.1:24	1/.:103.4:31	./.	1/.:13.7:21	./.	1/.:103.2:30	1/.:188.5:32	./.	1/.:145.8:104	1/.:81.1:49	1/.:43.5:44	1/.:42.1:62
22	25674633	.	T	INS:ME:SVA	.	PASS	SVTYPE=SVA;POLARITY=+	GT:TPM:UR	./.	./.	./.	./.	1/.:7.8:10	./.	./.	./.	./.	./.	1/.:4.5:14	./.	./.	./.	./.	./.	./.	./.	./.	./.	./.
22	30040875	.	G	INS:ME:SVA	.	PASS	SVTYPE=SVA;POLARITY=+	GT:TPM:UR	1/.:237.6:162	1/.:218.9:116	1/.:405.1:165	1/.:16.2:37	1/.:13.9:11	1/.:291.7:124	1/.:145.2:129	1/.:387.3:120	1/.:392.9:181	1/.:493.2:116	1/.:186.5:80	1/.:337.3:163	1/.:15.0:18	./.	1/.:146.5:111	1/.:298.0:53	./.	1/.:307.5:339	1/.:179.4:187	1/.:192.0:179	./.
22	41142560	.	A	INS:ME:SVA	.	PASS	SVTYPE=SVA;POLARITY=+	GT:TPM:UR	./.	./.	./.	./.	1/.:7.8:10	./.	./.	./.	./.	./.	./.	./.	./.	./.	./.	./.	./.	./.	./.	./.	./.
22	41802235	.	A	INS:ME:SVA	.	PASS	SVTYPE=SVA;POLARITY=+	GT:TPM:UR	./.	./.	./.	./.	./.	./.	./.	./.	./.	1/.:322.6:81	./.	1/.:169.9:65	1/.:205.1:63	./.	1/.:68.3:35	1/.:176.9:36	1/.:180.8:51	./.	./.	./.	./.
22	43147219	.	G	INS:ME:SVA	.	PASS	SVTYPE=SVA;POLARITY=+	GT:TPM:UR	1/.:517.1:180	1/.:253.3:115	1/.:349.4:138	1/.:276.8:127	1/.:312.6:37	1/.:578.1:207	1/.:189.0:137	1/.:331.5:122	1/.:356.9:132	1/.:355.7:63	1/.:340.8:88	1/.:132.2:103	1/.:465.3:100	1/.:218.8:101	1/.:230.1:68	1/.:335.2:58	1/.:503.2:96	1/.:412.0:354	1/.:235.5:196	1/.:356.4:218	1/.:325.6:194
