# Supplementary material for: Identification of polymorphic SVA retrotransposons using a mobile element scanning method for SVA (ME-Scan-SVA)
Source: Mob DNA. 2016 Jul 30;7:15. doi: 10.1186/s13100-016-0072-x (PMC4967303; doi:10.1186/s13100-016-0072-x)
Supplement: Additional file 6: Table S2. — Candidate SVA insertion loci subjected to PCR validation. (XLSX 12 kb) [file 13100_2016_72_MOESM6_ESM.xlsx]

## Sheet: Sheet1
Table S2: Individual candidate SVA insertion loci subjected to PCR validation
ID	Genomic coordinate	Forward primer	Reverse primer	Product size (no insertion)	Annealing temperature (°C)	PCR result	Relaxed Call	Accuracy	Stringent Call	Accuracy
Polymorphic
Loc1	chr1:112182028	tgagccaccgtacccTGT	GACGCAGACCCACAATCCA	1144	60	validated	polymorphic	0.952381	N/A
Loc2	chr2:223584115	TGGCATTTTATGGGCTGCTG	CCCCCAGGACAAGAACACA	1266	50*,55*,58,60,60*	Inconclusive	polymorphic		N/A
Loc3	chr3:112466690	AGGCAGCCTTTCATGAAACA	TCACCAAATCTCCCCAGCAT	566	60	validated	polymorphic	0.809524	polymorphic	0.952381
Loc4	chr3:183433065	TCCATGAAAGCCAGGCTCC	TGAGGAACAACAGACACCCAG	1109	60	validated	polymorphic	0.85	polymorphic	0.95
Loc5	chr4:190684483	GCCAAACGAAGCATTAGAATACC	ATCTGCATACTGAGGGTGGC	598	58	validated	polymorphic	1	polymorphic	0.166667
Loc6	chr5:39511976	GTGGGGTTGAGAGGCACG	TGCTCTCTCTGCAGGGGT	972	50*	validated	polymorphic	1	polymorphic	1
Loc7	chr5:144979718	GGGTGGGGGAAGAATGAGC	ccatcacaccAGCCTGGG	1197	50*,55*,58,60,60*	Inconclusive	polymorphic		N/A
Loc8	chr11:60378907	GGGAGGATGGAAACCAGGG	GAGGGAGGGAAGGGGGAG	1370	50*,55*,58,60,60*	Inconclusive	polymorphic		polymorphic
Loc9	chr11:33828713	GGAGCTTGGGCCATGTGT	GGCTTGGGGGAGCTTCTG	660	60	validated	novel	0.95	novel	0.95
Loc10	chr13:49999313	ATGGAGATTTGCTCCTGACA	TGGCAATGCACAACTGAACT	654	50*,52,54,55*,56,58,60,60*,62	Inconclusive	polymorphic		polymorphic
Loc12	chr21:41280135	AAAGTCCCTGCGTGGTGG	TGTGTCGGGGGAGGAGAG	1496	50*,55*,60,60*	Inconclusive	polymorphic		polymorphic
*PCR reaction includes betaine solution as reagent with standard and GC buffers
de novo
denovo4	chr10:49495208	agcacGCACTCCCTGATG	ACCATCTCCGTCCTCCCC	729	55,60	Inconclusive	N/A		novel
denovo10	chr1:35147554	ACAGTGCAGGGCCCTGTA	GCTGAGGTCATCTTTCCCAGT	753	55,60	Inconclusive	novel		N/A
