# Supplementary material for: Identification of polymorphic SVA retrotransposons using a mobile element scanning method for SVA (ME-Scan-SVA)
Source: Mob DNA. 2016 Jul 30;7:15. doi: 10.1186/s13100-016-0072-x (PMC4967303; doi:10.1186/s13100-016-0072-x)
Supplement: Additional file 7: Table S3. — Individual genotypes of validated loci. (XLSX 16 kb) [file 13100_2016_72_MOESM7_ESM.xlsx]

## Sheet: Sheet1
Table S3: Individual genotypes of confirmed loci
Loci/Ind	Population	Trio family	Role	Loc1		Loc 3		Loc 4		Loc 5		Loc6		Loc 9
				Call	PCR	Call	PCR	Call	PCR	Call	PCR	Call	PCR	Call	PCR
NA12872	CEPH	1459	paternal grandfather	0	0	1	1	0	0	1	1	0	0*	0	0
NA12873	CEPH	1459	paternal grandmother	1	1	1	0	1	0	1	1	0	0*	0	-9
NA12864	CEPH	1459	father	0	0	1	1	1	0	1	1	0	0*	0	0
NA12874	CEPH	1459	maternal grandfather	0	0	0	0	0	0	1	1	0	0	0	0
NA12875	CEPH	1459	maternal grandmother	1	1	1	1	1	0	1	1	0	0	1	0
NA12865	CEPH	1459	mother	0	0	1	1	0	0	1	1	0	0	0	0
NA12891	CEPH	1463	maternal grandfather	0	0	1	0	0	0	1	-9	0	0	0	0
NA12892	CEPH	1463	maternal grandmother	1	1	0	0	0	0	1	1	0	0	0	0
NA12878	CEPH	1463	mother	1	1	1	0	0	0	1	-9	0	0	0	0
NA18501	YRI	Y004	father	1	0	0	0	0	0	1	1	0	0	0	0
NA18502	YRI	Y004	mother	0	0	1	1	1	2	1	1	0	0	1	1
NA18500	YRI	Y004	child	0	0	1	1	1	1	1	1	0	0*	1	1
NA18504	YRI	Y005	father	1	1	1	2	0	0	1	1	0	0	1	1
NA18505	YRI	Y005	mother	0	0	1	0	1	-9	1	1	0	0	0	0
NA18503	YRI	Y005	child	1	1	1	1	0	0	1	1	0	0*	1	1
NA18507	YRI	Y009	father	0	0	0	0	0	0	1	1	0	0	0	0
NA18508	YRI	Y009	mother	0	0	0	0	0	0	1	1	1	1	0	0
NA18506	YRI	Y009	child	0	0	0	0	0	0	1	1	0	0	0	0
NA18517	YRI	Y013	mother	0	0	0	0	0	0	1	1	0	0	1	2
NA18515	YRI	Y013	child	0	0	0	0	0	0	1	1	0	0*	1	1
NA18521	YRI	Y016	child	0	0	0	0	1	1	1	-9	0	0	0	0
Accuracy					0.952381		0.809524		0.85		1		1		0.95
*PCR results for these individuals were from a repeated experiment and are not shown in Figure S2
Computational Call under Relaxed Condition				0, no insertion; 1, insertion (homozygous or heterozygous)
PCR Genotype				0, no insertion; 1, heterozygous insertion; 2, homozygous insertion; -9, inconclusive
red				false computational genotype calls
