# Supplementary material for: Identification of polymorphic SVA retrotransposons using a mobile element scanning method for SVA (ME-Scan-SVA)
Source: Mob DNA. 2016 Jul 30;7:15. doi: 10.1186/s13100-016-0072-x (PMC4967303; doi:10.1186/s13100-016-0072-x)
Supplement: Additional file 8: Table S5. — SVA insertions overlapping protein coding regions. (XLSX 11 kb) [file 13100_2016_72_MOESM8_ESM.xlsx]

## Sheet: CDS
Table S5: SVA insertions in CDS regions
Gene	Ensembl	Annotation	Chr	Position	Sample
Relaxed
TBCE	ENSG00000116957.8	CDS	chr1	235596320	NA12864
PFKP	ENSG00000067057.12	CDS	chr10	3162153	NA18502
ZNF404	ENSG00000176222.7	CDS	chr19	44377918	NA18501|NA18503|NA18505|NA18517|NA18500|NA18502|NA12865|NA18515|NA12864|NA12875|NA12872
PPIL6	ENSG00000185250.11	CDS	chr6	109726243	NA18500
Stringent
RP11-192H23.4	ENSG00000258472.4	CDS	chr17	26932211	NA18521|NA12891|NA18501|NA18502|NA12865|NA12874
