# Supplementary material for: Identification of polymorphic SVA retrotransposons using a mobile element scanning method for SVA (ME-Scan-SVA)
Source: Mob DNA. 2016 Jul 30;7:15. doi: 10.1186/s13100-016-0072-x (PMC4967303; doi:10.1186/s13100-016-0072-x)
Supplement: Additional file 9: Table S4. — Oligo and primers used in this study. (XLSX 10 kb) [file 13100_2016_72_MOESM9_ESM.xlsx]

## Sheet: Sheet1
Table S4: Oligos and primers used in this study
Description	Sequence (5'->3')
Long adaptor with indexes	CAAGCAGAAGACGGCATACGAGATIndex1GTGACTGGAGTTCAGACGTGTGCTCTTCCGATCTIndex2*T
Short adaptor with indexes	Index2AGATCGGAAGAGCGTCGTG
1st round SVA amplification primer	/5Biosg/AGAATCAGGCAGGGAGGTT*G
2nd round SVA amplification primer	AATGATACGGCGACCACCGAGATCTACACTCTTTCCCTACACGACGCTCTTCCGATCTNNNAGTACMGTCCAGCTTCGGC*T
P7 adaptor amplification primer	CAAGCAGAAGACGGCATACGAGA*T
SVA_1 internal primer for validation	AGAATCAGGCAGGGAGGTTG
SVA_2 internal primer for validation	AGTACMGTCCAGCTTCGGCT
/5Biosg/: 5' Biotin; *: 3' Phosphorothioate bond; Index1 and Index2: individual specific 6bp indexes.
